# Supplementary material for: A NAC transcription factor OsNAC3 positively regulates ABA response and salt tolerance in rice
Source: BMC Plant Biol. 2021 Nov 20;21:546. doi: 10.1186/s12870-021-03333-7 (PMC8605558; doi:10.1186/s12870-021-03333-7)
Supplement: Supplementary file 2 — Additional file 2. [file 12870_2021_3333_MOESM2_ESM.xlsx]

## Sheet: MTvsWT_NORMALdown
gene_id	a2_1	a2_2	a2_3	wt_1	wt_2	wt_3	a2	wt	log2FoldChange	pvalue	padj	gene_name	gene_chr	gene_start	gene_end	gene_strand	gene_length	gene_biotype	gene_description	tf_family
novel.2756	20.387	20.1267	46.2245	612.089	430.035	415.043	28.9127	485.723	-4.08313	3.39902e-23	1.1063e-19	-	chr12	23786637	23789537	-	2643	-	PF12620:Protein of unknown function (DUF3778)	-
novel.136	0	0	0	271.693	395.556	256.886	0	308.045	-10.7071	3.81576e-18	3.85431e-15	-	chr01	34970784	34976113	+	5084	-	PF00078:Reverse transcriptase (RNA-dependent DNA polymerase)|PF08284:Retroviral aspartyl protease|PF03732:Retrotransposon gag protein|PF17921:Integrase zinc binding domain|PF17919:RNase H-like domain found in reverse transcriptase	RVT_1
Os04g0413500	1294.13	1096.9	966.205	3710.01	4069.53	3603.11	1119.08	3794.22	-1.76102	3.72569e-17	3.00012e-14	Os04g0413500	chr04	20422171	20426921	+	1797	-	Cell-wall invertase%2C Carbon partitioning during early grain filling	-
Os10g0452500	514.107	515.243	262.691	5026.83	4295.56	2276.51	430.68	3866.3	-3.16557	2.96379e-15	1.35654e-12	Os10g0452500	chr10	16500928	16501740	-	813	-	Similar to Glycine-rich protein precursor.	-
Os01g0176800	229.575	241.52	205.192	749.497	664.687	634.547	225.429	682.91	-1.59805	8.67215e-14	2.82259e-11	Os01g0176800	chr01	3958210	3962124	+	3282	-	Protein of unknown function DUF2921 domain containing protein.	-
Os01g0963800	26.5917	12.076	11.2743	356.011	266.258	129.402	16.6473	250.557	-3.89785	3.45591e-13	9.46113e-11	Os01g0963800	chr01	42470362	42472047	+	537	-	Conserved hypothetical protein.	-
Os05g0160600	71.7977	101.64	56.3714	340.397	368.738	369.993	76.6029	359.709	-2.22943	3.60903e-13	9.78882e-11	Os05g0160600	chr05	3561007	3570684	-	939	-	Peptidase cysteine/serine%2C trypsin-like domain containing protein.	-
Os02g0719000	148.027	175.102	122.89	673.506	566.037	490.767	148.673	576.77	-1.95444	4.36247e-13	1.15126e-10	Os02g0719000	chr02	29827548	29830453	+	1134	-	Similar to Rho GDP-dissociation inhibitor 1 (Rho GDI-1) (AtRhoGDI1).	-
Os06g0228500	197.665	187.178	266.073	747.415	954.889	678.639	216.972	793.648	-1.87255	8.27167e-12	1.51439e-09	Os06g0228500	chr06	6678245	6680823	+	1242	-	Amino acid transporter%2C transmembrane domain containing protein.	Aa_trans
Os06g0115700	353.67	309.951	358.522	1347.01	913.705	1041.92	340.714	1100.88	-1.69189	8.36951e-12	1.52278e-09	Os06g0115700	chr06	875388	876368	-	743	-	Conserved hypothetical protein.	-
Os10g0453000	86.8663	97.6144	50.7342	929.584	1080.36	328.776	78.405	779.572	-3.31168	9.8799e-12	1.76713e-09	Os10g0453000	chr10	16518769	16519232	-	216	-	Hypothetical protein.	-
Os01g0273100	374.943	326.052	372.051	1338.68	931.902	1057.26	357.682	1109.28	-1.63266	1.18567e-11	2.07975e-09	Os01g0273100	chr01	9445685	9446494	+	576	-	Similar to Ubiquitin conjugating protein-like (Ubiquitin-conjugating enzyme) (Ubiquitinating enzyme).	UQ_con
Os06g0159450	621.36	524.3	631.359	2528.51	2005.55	1564.32	592.34	2032.8	-1.7789	1.43592e-11	2.46807e-09	Os06g0159450	chr06	3040365	3041231	-	438	-	Similar to Histone H3.	-
Os06g0657500	70.0249	86.5447	92.4491	683.916	413.753	312.481	83.0062	470.05	-2.5029	2.40455e-11	3.95711e-09	Os06g0657500	chr06	27025485	27029339	+	1493	-	Hypothetical conserved gene.	AP2
Os02g0228900	218.939	186.172	179.261	710.981	525.811	571.284	194.79	602.692	-1.6279	4.80049e-11	7.40109e-09	Os02g0228900	chr02	7245057	7248588	-	903	-	Similar to Auxin-responsive protein IAA18 (Indoleacetic acid-induced protein 18).	-
Os06g0712600	124.095	121.766	116.125	734.923	572.742	357.532	120.662	555.066	-2.20102	5.76878e-11	8.57791e-09	Os06g0712600	chr06	30161499	30162653	+	1155	-	Similar to SHI.	-
Os04g0128900	314.669	280.767	326.954	926.461	748.97	771.617	307.463	815.683	-1.4076	8.64493e-11	1.20493e-08	Os04g0128900	chr04	1813960	1816070	-	1260	-	Flavin monooxygenase-like enzyme%2C Auxin biosynthesis	FMO-like
Os04g0496300	669.225	515.243	534.401	2404.64	1682.79	1609.37	572.956	1898.93	-1.72812	8.80059e-11	1.21602e-08	Os04g0496300	chr04	24830462	24831375	-	582	-	Similar to H0306B06.4 protein.	-
Os10g0453900	1010.49	967.087	726.063	4521.96	2422.18	4325.85	901.212	3756.66	-2.05921	1.1238e-10	1.53114e-08	Os10g0453900	chr10	16581609	16582365	-	579	-	Eggshell protein family protein.	-
novel.2216	181.71	126.798	114.998	923.339	504.741	574.159	141.169	667.413	-2.23877	1.71021e-10	2.13913e-08	-	chr10	16607606	16626574	+	2322	-	-	-
Os01g0544450	461.81	382.407	363.032	1420.92	980.748	1255.67	402.416	1219.11	-1.59819	1.8549e-10	2.27533e-08	Os01g0544450	chr01	20192025	20196937	+	2589	-	Similar to DNA replication licensing factor mcm4.	MCM
Os05g0212300	82.4343	92.5827	51.8617	382.035	266.258	340.278	75.6262	329.524	-2.11959	2.20198e-10	2.63275e-08	Os05g0212300	chr05	6941895	6944592	-	1890	-	Similar to Endo-beta-1%2C4-glucanase precursor (EC 3.2.1.4).	-
Os02g0219200	316.442	260.64	367.541	1021.19	863.901	836.797	314.874	907.296	-1.52735	2.43163e-10	2.86064e-08	Os02g0219200	chr02	6655868	6659388	-	1503	-	Similar to Beta-galactosidase precursor (EC 3.2.1.23) (Lactase) (Acid beta- galactosidase) (Exo-(1-->4)-beta-D-galactanase).	-
Os04g0578400	123.208	112.709	116.125	404.937	432.908	300.978	117.348	379.608	-1.69303	2.55216e-10	2.95589e-08	Os04g0578400	chr04	29157213	29159260	+	930	-	Similar to Beta-ring hydroxylase (Fragment).	-
Os03g0239000	18.6142	22.1393	11.2743	179.046	116.847	96.8115	17.3426	130.902	-2.90753	2.92139e-10	3.31691e-08	Os03g0239000	chr03	7339645	7342730	-	1017	-	Concanavalin A-like lectin/glucanase%2C subgroup domain containing protein.	-
novel.1798	410.399	309.951	482.539	1748.83	1255.63	1196.25	400.963	1400.23	-1.80444	3.45518e-10	3.77658e-08	-	chr08	10508121	10509285	+	1065	-	PF02298:Plastocyanin-like domain	Cu_bind_like
Os01g0769200	276.554	193.216	225.486	751.579	602.432	716.022	231.752	690.011	-1.57275	4.5179e-10	4.74347e-08	Os01g0769200	chr01	32450917	32456504	+	2550	-	Peptidase S8%2C subtilisin-related domain containing protein.	Peptidase_S8
Os01g0502700	482.197	321.02	431.805	1831.06	1266.16	1218.29	411.674	1438.51	-1.80459	4.58828e-10	4.76612e-08	Os01g0502700	chr01	17420279	17421266	+	786	-	Similar to Histone H2A.	-
Os10g0554800	1250.7	777.896	913.216	3450.81	2653	3161.23	980.603	3088.35	-1.65468	7.03939e-10	7.03771e-08	Os10g0554800	chr10	21786115	21787034	+	384	-	Plant lipid transfer protein and hydrophobic protein%2C helical domain containing protein.	-
Os02g0511901	223.37	212.336	269.455	646.441	596.686	566.491	235.054	603.206	-1.36082	1.01218e-09	9.72127e-08	Os02g0511901	chr02	18363893	18370186	+	2214	-	Similar to DNA polymerase.	-
Os10g0418000	478.651	376.369	576.116	2048.62	1414.61	1372.61	477.045	1611.95	-1.75691	1.23736e-09	1.15066e-07	Os10g0418000	chr10	14678198	14679366	+	420	-	Similar to Histone H2A.	Histone
Os12g0167700	83.3207	54.342	87.9394	456.985	307.442	259.762	75.2007	341.396	-2.18264	1.26443e-09	1.17212e-07	Os12g0167700	chr12	3402727	3404860	-	1062	-	Similar to SAP domain containing protein%2C expressed.	-
Os06g0257450	523.857	454.863	585.135	1527.1	1192.41	1300.73	521.285	1340.08	-1.36241	1.40553e-09	1.27864e-07	Os06g0257450	chr06	8230555	8232480	-	1020	-	Ribonucleotide reductase%2C Chloroplast biogenesis	-
Os05g0451900	234.007	177.115	226.613	636.031	821.76	550.196	212.578	669.329	-1.65461	1.51351e-09	1.36416e-07	Os05g0451900	chr05	22184180	22188759	+	1263	-	Similar to Axi 1 (Auxin-independent growth promoter)-like protein.	-
Os12g0108000	171.96	161.013	161.222	412.223	388.851	492.684	164.732	431.253	-1.38796	2.33774e-09	2.02601e-07	Os12g0108000	chr12	434076	438615	+	1704	-	Similar to Laccase (Diphenol oxidase).	-
Os07g0408500	154.232	138.874	134.164	413.264	340.005	373.827	142.423	375.699	-1.39773	2.42669e-09	2.09074e-07	Os07g0408500	chr07	12705367	12708020	-	1464	-	Similar to Rac GTPase activating protein 3 (Fragment).	RhoGAP
Os05g0409400	102.821	90.57	64.2634	476.763	286.371	309.605	85.8849	357.58	-2.05402	3.06544e-09	2.55829e-07	Os05g0409400	chr05	19988759	19994090	+	1815	-	Similar to Microtubule-associated protein MAP65-1a.	-
Os06g0160100	872.209	618.895	1182.67	4420.99	3309.07	2679.09	891.258	3469.72	-1.96115	4.04256e-09	3.30779e-07	Os06g0160100	chr06	3055907	3057961	+	675	-	Similar to Histones H3 and H4 (ISS).	Histone
Os01g0899800	124.981	104.659	81.1748	607.925	340.963	361.366	103.605	436.751	-2.07278	4.29103e-09	3.50132e-07	Os01g0899800	chr01	39141130	39145472	-	2088	-	Pathogenesis-related transcriptional factor and ERF domain containing protein.	AP2
Os09g0286300	49.6379	43.2723	31.568	197.784	150.369	153.365	41.4927	167.172	-2.00338	4.69112e-09	3.77519e-07	Os09g0286300	chr09	6368337	6371361	-	1377	-	Hypothetical conserved gene.	-
Os08g0469500	92.1846	67.4243	57.4988	314.372	221.243	271.264	72.3693	268.96	-1.8888	4.71162e-09	3.7813e-07	Os08g0469500	chr08	23077629	23079429	-	1185	-	Similar to F-box domain containing protein.	-
Os01g0726100	192.347	141.893	91.3216	717.227	625.418	465.846	141.854	602.83	-2.08413	4.89207e-09	3.9154e-07	Os01g0726100	chr01	30272986	30274078	-	654	-	Pollen Ole e 1 allergen and extensin domain containing protein.	-
Os07g0531500	124.981	82.5193	107.106	389.322	316.061	304.813	104.869	336.732	-1.68117	5.04033e-09	4.00126e-07	Os07g0531500	chr07	20806655	20807495	+	603	-	Harpin-induced 1 domain containing protein.	-
Os06g0474500	208.302	164.032	244.652	876.495	576.573	603.874	205.662	685.647	-1.73768	5.8321e-09	4.49578e-07	Os06g0474500	chr06	15891370	15895670	-	1305	-	Protein of unknown function DUF239%2C plant domain containing protein.	-
Os08g0160300	69.1385	59.3737	47.352	456.985	257.638	199.374	58.6214	304.666	-2.3743	6.99335e-09	5.26622e-07	Os08g0160300	chr08	3531033	3534901	+	1038	-	Similar to KANADI-like transcription factor FEATHERED.	Myb_DNA-binding
Os03g0785800	54.0698	46.2913	60.8811	229.013	205.919	153.365	53.7474	196.099	-1.86844	7.69593e-09	5.73631e-07	Os03g0785800	chr03	32614060	32618299	+	1074	-	Transcription factor %2C Cold tolerance	TCP
Os09g0517600	152.459	141.893	179.261	461.149	363.95	470.638	157.871	431.912	-1.45314	8.6248e-09	6.31616e-07	Os09g0517600	chr09	20179714	20183008	+	2367	-	Similar to FH protein NFH1.	FH2
Os02g0757100	362.534	290.83	312.297	1675.96	1146.44	796.538	321.887	1206.31	-1.90546	9.46769e-09	6.83097e-07	Os02g0757100	chr02	31851463	31852644	+	936	-	Similar to Phi-1 protein.	-
Os03g0144500	54.0698	46.2913	11.2743	323.741	315.104	235.798	37.2118	291.548	-2.96118	1.07324e-08	7.64926e-07	Os03g0144500	chr03	2471481	2473021	+	1341	-	Similar to Xyloglucan galactosyltransferase KATAMARI 1 (EC 2.4.1.-) (MURUS3 protein).	-
Os07g0191200	2275.37	2188.78	2090.25	4283.58	4044.63	4129.35	2184.8	4152.52	-0.926354	1.22603e-08	8.47636e-07	Os07g0191200	chr07	4914656	4920788	+	2874	-	Plasma membrane H+ ATPase (EC 3.6.3.6).	E1-E2_ATPase
Os08g0148300	67.3657	51.323	45.0971	199.866	260.511	169.66	54.5953	210.012	-1.93897	1.22691e-08	8.47636e-07	Os08g0148300	chr08	2772327	2774458	+	1035	-	Conserved hypothetical protein.	Pkinase
Os01g0166800	234.894	194.222	177.006	571.491	470.261	519.523	202.041	520.425	-1.36296	1.43995e-08	9.83229e-07	Os01g0166800	chr01	3425794	3429573	-	1794	-	Similar to ETG1 (E2F TARGET GENE 1).	-
Os03g0279200	3181.26	2237.08	3809.58	12822.6	9715.54	8022.9	3075.97	10187	-1.72766	1.52048e-08	1.0334e-06	Os03g0279200	chr03	9498973	9499826	-	480	-	Similar to Histone H2A.	Histone
Os05g0476200	358.988	329.071	328.081	1138.82	748.012	852.133	338.714	912.988	-1.42996	1.73419e-08	1.16247e-06	Os05g0476200	chr05	23419626	23424595	+	2313	-	Similar to DNA replication licensing factor MCM3 homolog (Replication origin activator) (ROA protein) (Fragment).	MCM
Os02g0699500	170.187	131.83	208.574	825.488	480.796	545.404	170.197	617.229	-1.85926	1.81864e-08	1.21076e-06	Os02g0699500	chr02	28771385	28772070	+	156	-	Conserved hypothetical protein.	-
Os05g0438700	1385.43	1006.33	1746.39	5707.63	4383.68	3616.53	1379.38	4569.28	-1.72807	1.86156e-08	1.23373e-06	Os05g0438700	chr05	21499449	21500179	-	603	-	Similar to Histone H3.	Histone
Os09g0531600	96.6166	97.6144	125.144	571.491	393.64	283.725	106.458	416.285	-1.96845	1.91229e-08	1.26164e-06	Os09g0531600	chr09	20838544	20839929	-	948	-	Protein of unknown function DUF702 domain containing protein.	-
Os01g0866200	1604.37	1223.7	1851.24	6100.07	4310.89	3875.34	1559.77	4762.1	-1.61033	2.13321e-08	1.37943e-06	Os01g0866200	chr01	37513878	37514462	+	504	-	Similar to Histone H3.	Histone
Os03g0160600	13.2959	17.1077	22.5486	132.203	79.4942	87.2262	17.6507	99.6411	-2.50613	2.81002e-08	1.75885e-06	Os03g0160600	chr03	3229040	3233510	-	1731	-	Similar to type I inositol-1%2C4%2C5-trisphosphate 5-phosphatase CVP2.	Exo_endo_phos
Os11g0621500	159.55	168.058	157.84	363.298	357.245	386.288	161.816	368.944	-1.189	2.90154e-08	1.80456e-06	Os11g0621500	chr11	24230431	24233443	+	740	-	Similar to EARLY FLOWERING 4 (Fragment).	-
novel.71	70.9113	87.551	109.36	567.328	440.57	237.715	89.2743	415.204	-2.21953	2.9497e-08	1.82675e-06	-	chr01	16904291	16910410	+	6120	-	PF03732:Retrotransposon gag protein|PF17919:RNase H-like domain found in reverse transcriptase|PF00665:Integrase core domain|PF00078:Reverse transcriptase (RNA-dependent DNA polymerase)|PF17921:Integrase zinc binding domain	RVT_1
Os05g0507000	261.485	183.153	209.702	812.996	544.009	600.04	218.113	652.348	-1.57925	3.1644e-08	1.94329e-06	Os05g0507000	chr05	25044642	25045473	+	501	-	Similar to JHL23J11.5 protein.	-
Os02g0258200	594.768	468.951	754.249	2813.74	1748.87	1664.97	605.99	2075.86	-1.77659	3.25948e-08	1.97406e-06	Os02g0258200	chr02	8935193	8936223	-	801	-	Similar to high mobility group family.	HMG_box
Os10g0452700	10.6367	10.0633	10.1468	58.2942	83.3253	57.5118	10.2823	66.3771	-2.6898	3.26627e-08	1.97406e-06	Os10g0452700	chr10	16507486	16508277	-	579	-	Eggshell protein family protein.	-
Os12g0476200	127.64	132.836	143.183	499.665	654.151	317.273	134.553	490.363	-1.86624	3.2667e-08	1.97406e-06	Os12g0476200	chr12	17302127	17305326	-	891	-	Sucrose transporter%2C TAL effector PthXo2-dependent disease susceptibility to bacterial pathogen	-
Os07g0256700	78.0024	113.716	62.0085	521.525	307.442	284.683	84.5755	371.217	-2.1324	3.6174e-08	2.16254e-06	Os07g0256700	chr07	8828926	8830964	+	1323	-	Protein of unknown function DUF231%2C plant domain containing protein.	-
Os03g0736500	512.334	344.166	320.189	1570.82	1049.71	1134.9	392.23	1251.81	-1.67305	3.78109e-08	2.25121e-06	Os03g0736500	chr03	30192888	30194132	+	936	-	Syntaxin-related protein KNOLLE (Syntaxin 111) (AtSYP111).	SNARE
Os03g0712100	52.2971	39.247	54.1165	241.505	140.791	186.913	48.5535	189.736	-1.96607	3.90324e-08	2.30985e-06	Os03g0712100	chr03	28769963	28772120	+	894	-	Cell division cycle-associated protein domain containing protein.	-
Os01g0805600	511.448	341.147	458.863	1647.85	1124.41	1131.07	437.153	1301.11	-1.57313	4.41165e-08	2.5568e-06	Os01g0805600	chr01	34149458	34151206	-	963	-	Similar to Cyclin-B1-1.	Cyclin_C
Os03g0247200	174.619	157.994	86.8119	696.408	669.476	399.707	139.808	588.53	-2.07109	4.41654e-08	2.5568e-06	Os03g0247200	chr03	7788798	7789593	+	438	-	Conserved hypothetical protein.	-
Os04g0583600	1000.74	722.547	1216.49	3096.88	2562.01	2549.69	979.926	2736.19	-1.48164	4.48438e-08	2.59095e-06	Os04g0583600	chr04	29488964	29489557	-	312	-	Similar to Histone H4.	-
Os01g0265200	343.033	332.09	354.012	775.521	836.126	662.344	343.045	757.997	-1.14392	5.00614e-08	2.86416e-06	Os01g0265200	chr01	9024970	9028874	-	1146	-	Mitochondrial carrier protein%2C Early leaf development	Mito_carr
Os03g0214100	676.316	524.3	476.902	2119.41	1248.92	1714.81	559.173	1694.38	-1.59871	5.30323e-08	3.02232e-06	Os03g0214100	chr03	5979594	5983020	+	1893	-	Replication protein A1.	tRNA_anti
Os06g0591400	770.274	483.04	674.202	1817.53	2618.52	1634.29	642.505	2023.45	-1.65487	5.44699e-08	3.07395e-06	Os06g0591400	chr06	23232535	23233439	+	342	-	Conserved hypothetical protein.	-
Os08g0547600	65.5929	59.3737	43.9697	385.158	248.06	164.867	56.3121	266.029	-2.23645	5.80115e-08	3.2377e-06	Os08g0547600	chr08	27458454	27459629	-	1176	-	Similar to SRS7 (SHI-RELATED SEQUENCE 7).	-
Os03g0750300	243.757	202.273	209.702	823.406	485.585	630.713	218.577	646.568	-1.5637	6.02478e-08	3.34884e-06	Os03g0750300	chr03	30917040	30919195	+	1920	-	Conserved hypothetical protein.	-
Os05g0149500	75.3432	68.4307	72.1554	295.635	185.806	215.669	71.9764	232.37	-1.68963	6.33088e-08	3.49247e-06	Os05g0149500	chr05	2830795	2833764	+	891	-	Similar to lipopolysaccharide-modifying protein.	-
Os02g0785700	20.387	36.228	18.0388	132.203	116.847	103.521	24.8846	117.524	-2.23789	6.87218e-08	3.74873e-06	Os02g0785700	chr02	33353940	33355213	-	942	-	Hypothetical conserved gene.	Galactosyl_T
Os09g0538500	392.671	303.913	396.855	1458.4	834.211	1035.21	364.479	1109.27	-1.60555	7.31675e-08	3.95442e-06	Os09g0538500	chr09	21197503	21199688	+	1548	-	Similar to Male sterility MS5.	-
Os05g0113900	855.367	582.667	996.646	3228.04	2422.18	2042.63	811.56	2564.28	-1.65991	7.73242e-08	4.15607e-06	Os05g0113900	chr05	738208	739079	+	471	-	Similar to Histone H2A.	Histone
Os05g0453900	33.6829	28.1773	33.8228	132.203	106.312	106.397	31.8943	114.97	-1.8492	7.83335e-08	4.16447e-06	Os05g0453900	chr05	22281707	22283290	+	594	-	Similar to DNA replication complex GINS protein PSF1.	-
Os05g0137200	252.621	381.4	280.729	868.167	706.828	827.211	304.917	800.736	-1.39317	9.54724e-08	4.9324e-06	Os05g0137200	chr05	2169601	2171510	+	1297	-	Similar to P-glycoprotein ABCB5.	-
Os04g0664400	27.4781	38.2407	29.3131	235.259	198.257	91.0603	31.6773	174.859	-2.46479	9.81724e-08	5.06296e-06	Os04g0664400	chr04	33888122	33894393	-	2763	-	Auxin response factor 1.	Auxin_resp
Os05g0493500	467.128	337.122	407.001	1700.94	931.902	1167.49	403.75	1266.78	-1.64917	1.05429e-07	5.38977e-06	Os05g0493500	chr05	24240791	24243402	+	1464	-	Similar to Cyclin-B1-5.	Cyclin_C
Os01g0229000	145.368	107.678	113.87	432.002	297.864	335.485	122.305	355.117	-1.53544	1.07679e-07	5.49519e-06	Os01g0229000	chr01	7121191	7123857	+	1074	-	Similar to Transcription factor myb.	-
Os08g0561500	1194.85	1418.93	1199.58	2926.16	2366.63	2844.92	1271.12	2712.57	-1.09352	1.09494e-07	5.57215e-06	Os08g0561500	chr08	28118732	28121568	+	1164	-	Similar to nodulin-like protein 5NG4.	DUF6
Os11g0149100	317.328	314.982	411.511	1325.15	1054.5	753.405	347.94	1044.35	-1.58622	1.10076e-07	5.58833e-06	Os11g0149100	chr11	2271010	2274026	+	1101	-	AT-hook motif and PPC domain containing protein%2C Drought tolerance%2C Regulation of root development under drought condition%2C Oxidative stress response%2C Regulation of the content of chlorophyll	-
Os02g0606700	76.2296	73.4623	109.36	323.741	230.821	258.803	86.3508	271.122	-1.65369	1.16427e-07	5.85083e-06	Os02g0606700	chr02	23769400	23772793	+	732	-	D-box containing protein%2C Regulation of the cell cycle%2C Maintenance of meristematic activity under stress conditions	-
Os04g0670100	45.2059	36.228	58.6262	138.449	218.37	169.66	46.6867	175.493	-1.91433	1.21618e-07	6.0691e-06	Os04g0670100	chr04	34171600	34173070	+	1410	-	Similar to H0818H01.13 protein.	-
Os07g0563400	148.914	115.728	156.712	481.968	357.245	344.112	140.451	394.442	-1.48971	1.29618e-07	6.41369e-06	Os07g0563400	chr07	22543447	22544955	-	1002	-	Protein of unknown function DUF761%2C plant family protein.	-
Os01g0213800	63.8201	45.285	112.743	641.236	440.57	233.881	73.9493	438.563	-2.57086	1.30918e-07	6.46708e-06	Os01g0213800	chr01	6221640	6224242	-	1377	-	Plant-specific transcription factor%2C miR319 target gene	TCP
novel.2323	1795.83	1585.98	765.523	7764.58	4077.19	5817.32	1382.44	5886.36	-2.08986	1.38112e-07	6.74285e-06	-	chr10	16607606	16639577	-	3824	-	-	-
Os10g0577400	158.664	96.608	146.566	495.501	367.781	373.827	133.946	412.369	-1.62143	1.4324e-07	6.95637e-06	Os10g0577400	chr10	23005547	23007668	-	1053	-	Conserved hypothetical protein.	-
Os04g0471700	22.1598	14.0887	20.2937	78.0726	89.0719	82.4336	18.8474	83.1927	-2.14	1.44496e-07	6.99194e-06	Os04g0471700	chr04	23579872	23587188	-	2997	-	Similar to WRKY10 (WRKY transcription factor 35).	WRKY
Os01g0242200	188.801	204.286	279.602	935.83	637.869	555.947	224.23	709.882	-1.66377	1.47212e-07	7.0809e-06	Os01g0242200	chr01	7847490	7849833	+	1248	-	Zinc finger%2C C2H2-type domain containing protein.	-
Os07g0474300	145.368	105.665	102.596	359.134	288.286	325.9	117.876	324.44	-1.45737	1.51909e-07	7.25724e-06	Os07g0474300	chr07	17089451	17091096	+	747	-	Conserved hypothetical protein.	-
Os02g0258250	298.714	216.362	251.416	939.994	567.953	718.897	255.497	742.281	-1.53776	1.59884e-07	7.60306e-06	Os02g0258250	chr02	8936361	8937179	-	568	-	Hypothetical conserved gene.	-
Os02g0744200	151.573	143.906	165.732	628.745	330.428	510.896	153.737	490.023	-1.67252	1.60239e-07	7.60761e-06	Os02g0744200	chr02	31220568	31222172	+	876	-	Alpha-expansin OsEXPA5.	-
Os08g0421800	219.825	193.216	162.35	593.352	413.753	523.357	191.797	510.154	-1.40943	1.6972e-07	8.01822e-06	Os08g0421800	chr08	20186987	20192334	-	2073	-	Similar to Mitogen-activated protein kinase kinase kinase 1 (EC 2.7.1.-) (Arabidospsis NPK1-related protein kinase 1). Splice isoform 1S.	Pkinase
Os01g0972900	105.481	100.633	117.252	361.216	241.356	295.227	107.789	299.266	-1.47368	1.77022e-07	8.2968e-06	Os01g0972900	chr01	42949418	42952679	+	1437	-	Similar to Clone ZZD405 mRNA sequence. (Fragment).	-
Os08g0129600	113.458	65.4117	81.1748	426.797	298.822	243.467	86.6815	323.028	-1.89492	1.86248e-07	8.67027e-06	Os08g0129600	chr08	1653284	1658274	-	2454	-	Conserved hypothetical protein.	-
Os04g0494950	42.5468	32.2027	22.5486	214.439	116.847	131.319	32.4327	154.202	-2.24097	1.95475e-07	9.01742e-06	Os04g0494950	chr04	24746952	24748506	+	1119	-	Similar to OSIGBa0103O01.12 protein.	-
Os08g0101100	479.537	380.394	569.351	1756.11	1102.38	1245.13	476.427	1367.88	-1.52184	2.11256e-07	9.6844e-06	Os08g0101100	chr08	71348	72715	-	612	-	High mobility group%2C HMG1/HMG2 domain containing protein.	HMG_box
Os01g0159000	27.4781	23.1457	38.3325	149.899	101.523	111.189	29.6521	120.871	-2.03217	2.14251e-07	9.79106e-06	Os01g0159000	chr01	3091435	3092698	-	546	-	Similar to cDNA clone:J023049H21%2C full insert sequence.	-
Os07g0549900	326.192	265.672	472.392	1157.56	974.044	924.023	354.752	1018.54	-1.5226	2.33603e-07	1.04472e-05	Os07g0549900	chr07	21827202	21827703	+	312	-	Similar to Histone H4.	-
Os01g0843700	36.342	30.19	36.0777	162.391	99.6072	122.692	34.2032	128.23	-1.90542	2.61549e-07	1.15559e-05	Os01g0843700	chr01	36232930	36233540	+	282	-	Conserved hypothetical protein.	-
Os06g0679600	10.6367	17.1077	10.1468	91.6052	56.5079	69.9727	12.6304	72.6953	-2.52341	2.67671e-07	1.17554e-05	Os06g0679600	chr06	28280349	28280839	+	483	-	Hypothetical conserved gene.	-
Os09g0375300	74.4568	83.5257	48.4794	223.808	250.934	191.706	68.8206	222.149	-1.68681	2.7788e-07	1.21673e-05	Os09g0375300	chr09	12555490	12556827	+	1338	-	Similar to predicted protein.	-
Os03g0659800	66.4793	39.247	73.2828	417.428	223.159	193.623	59.6697	278.07	-2.22058	2.91154e-07	1.26791e-05	Os03g0659800	chr03	25846208	25847253	-	396	-	Similar to H0525G02.7 protein.	-
Os09g0383300	190.574	177.115	98.0862	740.128	421.415	560.74	155.258	574.094	-1.88418	2.97481e-07	1.29289e-05	Os09g0383300	chr09	13014100	13015909	+	867	-	Hypothetical conserved gene.	-
Os01g0756900	958.189	589.711	966.205	3318.61	2056.31	2342.65	838.035	2572.52	-1.61805	3.07317e-07	1.32973e-05	Os01g0756900	chr01	31766460	31767099	+	381	-	Hypothetical protein.	-
Os03g0162200	535.38	336.115	501.705	1447.99	1092.81	1149.28	457.734	1230.02	-1.42584	3.23951e-07	1.39153e-05	Os03g0162200	chr03	3371375	3372344	+	417	-	Similar to Histone H2A.	Histone
Os06g0523300	44.3195	47.2977	24.8034	143.654	194.426	130.36	38.8069	156.146	-2.00259	3.24818e-07	1.3931e-05	Os06g0523300	chr06	19333952	19334517	-	297	-	Conserved hypothetical protein.	-
Os04g0228100	248.189	188.184	165.732	625.622	469.303	509.938	200.702	534.954	-1.41203	3.25774e-07	1.39516e-05	Os04g0228100	chr04	8586491	8588227	-	957	-	Similar to H0209A05.2 protein.	-
Os11g0508600	317.328	355.236	546.802	1438.62	1411.74	946.069	406.455	1265.48	-1.63953	3.27317e-07	1.39972e-05	Os11g0508600	chr11	18171707	18174478	-	912	-	Sugar transporter%2C TAL effector-mediated susceptibility to bacterial pathogen	-
Os05g0235800	376.716	314.982	254.799	1079.48	731.73	774.492	315.499	861.902	-1.44849	3.55869e-07	1.50425e-05	Os05g0235800	chr05	8312907	8319399	+	2493	-	DNA-dependent ATPase MCM domain containing protein.	MCM
Os06g0127900	218.052	208.311	280.729	659.974	496.121	584.703	235.698	580.266	-1.30092	3.58091e-07	1.50929e-05	Os06g0127900	chr06	1470865	1472378	+	1038	-	Ribonucleotide reductase%2C Chloroplast biogenesis	-
Os02g0195800	305.805	259.634	276.22	789.054	546.882	675.764	280.553	670.566	-1.25638	3.70675e-07	1.55561e-05	Os02g0195800	chr02	5351467	5355145	+	849	-	Similar to Chaperone protein dnaJ 6 (AtJ6) (AtDjC6).	DnaJ
Os03g0724600	31.0237	26.1647	40.5874	208.194	125.467	104.48	32.5919	146.047	-2.16647	3.93332e-07	1.63431e-05	Os03g0724600	chr03	29451126	29453520	-	333	-	Conserved hypothetical protein.	-
Os03g0119900	984.78	843.307	1393.5	3861.99	3064.84	2429.87	1073.86	3118.9	-1.53849	4.02744e-07	1.66868e-05	Os03g0119900	chr03	1080801	1081326	+	312	-	Similar to Histone H4.	-
Os01g0786500	520.311	333.096	316.807	1246.04	911.789	1163.66	390.072	1107.16	-1.50378	4.21106e-07	1.73495e-05	Os01g0786500	chr01	33350154	33351195	-	813	-	Similar to early nodulin 20.	Cu_bind_like
Os07g0437000	76.2296	91.5764	163.477	476.763	359.161	365.2	110.428	400.375	-1.86216	4.24003e-07	1.74198e-05	Os07g0437000	chr07	14618258	14620518	-	1197	-	Flavin monooxygenase-like enzyme %2C Auxin biosynthesis	FMO-like
Os03g0138500	321.76	242.526	227.74	900.437	578.488	693.976	264.009	724.3	-1.4545	4.70374e-07	1.91371e-05	Os03g0138500	chr03	2123692	2125645	+	1221	-	Conserved hypothetical protein.	-
Os12g0580950	83.3207	57.361	112.743	415.346	238.483	295.227	84.4748	316.352	-1.90675	4.7205e-07	1.91786e-05	Os12g0580950	chr12	24070744	24072408	-	801	-	Hypothetical protein.	-
Os10g0104900	521.198	351.21	498.323	1693.65	1046.83	1174.2	456.91	1304.9	-1.51371	4.91005e-07	1.9867e-05	Os10g0104900	chr10	377147	385343	-	2724	-	Chromomethylase%2C Plant development%2C Silencing of transposable elements (TEs)	BAH
Os10g0503600	78.8888	69.437	67.6457	281.061	195.383	179.245	71.9905	218.563	-1.59979	5.03326e-07	2.02805e-05	Os10g0503600	chr10	19230267	19233195	-	813	-	Tetraspanin domain containing protein.	Tetraspannin
Os10g0377150	1166.49	780.915	1093.6	4277.34	2352.26	2676.22	1013.67	3101.94	-1.61346	5.15636e-07	2.06911e-05	Os10g0377150	chr10	12024100	12024661	-	546	-	Hypothetical protein.	-
Os10g0566800	85.9799	90.57	65.3908	425.756	240.398	220.462	80.6469	295.539	-1.8713	5.24975e-07	2.09511e-05	Os10g0566800	chr10	22457714	22460760	-	1023	-	Haem peroxidase%2C plant/fungal/bacterial family protein.	-
Os04g0445400	86.8663	76.4813	65.3908	216.521	187.721	196.499	76.2462	200.247	-1.38915	5.49981e-07	2.18005e-05	Os04g0445400	chr04	22206784	22209481	+	597	-	Similar to OSIGBa0140O07.6 protein.	-
Os04g0437300	32.7965	20.1267	31.568	237.341	117.805	97.7701	28.1637	150.972	-2.42085	5.97732e-07	2.34082e-05	Os04g0437300	chr04	21745662	21747557	+	1281	-	Zinc finger%2C RING/FYVE/PHD-type domain containing protein.	U-box
Os06g0704100	78.8888	78.494	65.3908	320.618	189.637	205.125	74.2579	238.46	-1.68076	6.05044e-07	2.36629e-05	Os06g0704100	chr06	29733805	29737188	+	1617	-	Protein of unknown function DUF547 domain containing protein.	-
Os05g0102600	296.941	281.773	384.453	1066.99	691.504	784.078	321.056	847.525	-1.40106	6.37332e-07	2.46949e-05	Os05g0102600	chr05	155365	160193	+	2370	-	Zinc finger%2C RING/FYVE/PHD-type domain containing protein.	zf-C3HC4
Os02g0193600	185.256	133.842	146.566	556.918	349.583	411.209	155.221	439.237	-1.49891	6.59952e-07	2.53975e-05	Os02g0193600	chr02	5209234	5212362	+	1197	-	Mitotic checkpoint serine/threonine protein kinase%2C Bub1 domain containing protein.	-
Os09g0565300	358.988	278.754	321.317	785.931	890.719	621.127	319.687	765.926	-1.26006	6.60666e-07	2.53975e-05	Os09g0565300	chr09	22507900	22510149	-	291	-	Similar to RING-finger protein.	-
Os01g0756600	1020.24	952.998	1296.54	2834.56	2078.34	2978.15	1089.93	2630.35	-1.27129	6.78692e-07	2.59756e-05	Os01g0756600	chr01	31749292	31753362	+	1200	-	Protein of unknown function DUF642 family protein.	-
Os02g0834300	56.729	79.5003	66.5182	213.398	159.946	245.384	67.5825	206.243	-1.61108	7.46727e-07	2.81517e-05	Os02g0834300	chr02	35890433	35891445	-	693	-	Beta tubulin%2C autoregulation binding site domain containing protein.	-
Os08g0512600	548.676	366.305	531.018	1611.42	1042.04	1253.76	482	1302.41	-1.43388	7.60281e-07	2.8443e-05	Os08g0512600	chr08	25419884	25421722	+	981	-	B-type plant-specific cyclin-dependent kinase%2C DNA damage response	Pkinase
novel.1134	73.5704	72.456	62.0085	259.201	162.82	197.457	69.345	206.493	-1.57173	8.20206e-07	3.03362e-05	-	chr04	29682355	29686032	-	2385	-	-	-
Os06g0683900	158.664	132.836	87.9394	372.667	326.597	384.371	126.48	361.211	-1.51026	8.66382e-07	3.18032e-05	Os06g0683900	chr06	28495278	28497221	+	1296	-	Similar to OSIGBa0115M15.5 protein.	-
Os05g0169600	273.895	278.754	374.306	755.743	631.165	733.275	308.985	706.728	-1.19492	9.39501e-07	3.40604e-05	Os05g0169600	chr05	4175620	4176804	+	678	-	Serine/threonine protein kinase domain containing protein.	Pkinase
Os03g0301800	646.179	649.085	782.435	1331.4	1337.04	1618	692.566	1428.81	-1.04534	1.00106e-06	3.59365e-05	Os03g0301800	chr03	10629886	10632864	-	1533	-	Similar to Kinesin-like polypeptides 9 (Fragment).	Kinesin
Os01g0896400	385.58	236.488	403.619	1480.26	888.803	902.935	341.896	1090.66	-1.67353	1.0372e-06	3.69619e-05	Os01g0896400	chr01	38959429	38960235	-	501	-	Similar to JHL23J11.5 protein.	-
Os08g0427700	736.591	594.743	1032.72	3177.03	2253.61	1801.08	788.019	2410.58	-1.61336	1.11626e-06	3.96827e-05	Os08g0427700	chr08	20573199	20573985	+	405	-	Histone H2A.	Histone
Os01g0598600	726.841	855.383	1016.94	2136.07	1739.3	1802.99	866.388	1892.79	-1.12793	1.17354e-06	4.14174e-05	Os01g0598600	chr01	23515008	23516765	+	1503	-	Peptidase A1 domain containing protein.	-
Os12g0560700	240.212	182.146	266.073	707.858	474.092	615.376	229.477	599.109	-1.38473	1.18257e-06	4.1686e-05	Os12g0560700	chr12	22954078	22959404	-	2178	-	Similar to PROLIFERA protein.	MCM
Os06g0731900	290.736	276.742	277.347	565.246	510.487	577.035	281.608	550.923	-0.967758	1.21764e-06	4.27677e-05	Os06g0731900	chr06	31212403	31217518	+	1083	-	Protein of unknown function DUF707 family protein.	-
Os11g0426400	290.736	193.216	420.531	1098.22	1610	766.824	301.494	1158.35	-1.94259	1.24723e-06	4.3598e-05	Os11g0426400	chr11	13560125	13560663	+	282	-	Cupredoxin domain containing protein.	-
Os03g0669100	528.289	446.812	810.62	2142.31	1564.98	1483.8	595.241	1730.37	-1.54009	1.26464e-06	4.41014e-05	Os03g0669100	chr03	26396385	26397374	-	612	-	Similar to Deoxyuridine 5'-triphosphate nucleotidohydrolase (EC 3.6.1.23) (dUTPase) (dUTP pyrophosphatase) (P18).	-
Os01g0705200	48.7515	48.304	38.3325	249.832	150.369	121.733	45.1293	173.978	-1.94348	1.27562e-06	4.43784e-05	Os01g0705200	chr01	29233040	29234256	-	648	-	Late embryogenesis abundant protein repeat containing protein.	-
Os03g0577100	131.186	125.792	145.438	299.799	272.004	334.527	134.139	302.11	-1.1724	1.32608e-06	4.57884e-05	Os03g0577100	chr03	21102150	21106012	-	1449	-	Nuf2 family protein.	-
Os05g0453401	218.052	188.184	281.857	634.99	680.011	472.555	229.364	595.852	-1.37841	1.36624e-06	4.66448e-05	Os05g0453401	chr05	22239477	22241315	+	633	-	Hypothetical protein.	-
Os02g0792600	134.731	105.665	191.663	587.106	397.471	378.619	144.02	454.399	-1.6592	1.37614e-06	4.68239e-05	Os02g0792600	chr02	33680142	33681521	+	868	-	Hypothetical conserved gene.	-
Os10g0457400	120.549	81.513	127.399	506.951	280.624	309.605	109.82	365.727	-1.73548	1.38622e-06	4.71074e-05	Os10g0457400	chr10	16766843	16768987	+	1056	-	Similar to shugoshin-1.	-
Os02g0699466	305.805	214.349	296.513	1186.7	627.334	716.022	272.222	843.353	-1.63103	1.39006e-06	4.7183e-05	Os02g0699466	chr02	28770828	28771373	+	489	-	Conserved hypothetical protein.	-
Os01g0691100	89.5255	80.5067	52.9891	395.568	198.257	240.591	74.3404	278.139	-1.89976	1.43933e-06	4.86863e-05	Os01g0691100	chr01	28537896	28538617	-	375	-	Plant lipid transfer protein/seed storage/trypsin-alpha amylase inhibitor domain containing protein.	-
Os09g0479900	75.3432	77.4877	139.801	447.616	392.682	243.467	97.544	361.255	-1.89207	1.44317e-06	4.876e-05	Os09g0479900	chr09	18414174	18422623	+	2418	-	Similar to Subtilisin-like protease.	Peptidase_S8
Os05g0167600	218.052	131.83	110.488	857.758	467.388	448.592	153.457	591.246	-1.94346	1.44636e-06	4.88112e-05	Os05g0167600	chr05	4076007	4078403	+	639	-	Conserved hypothetical protein.	-
Os04g0576900	622.246	560.528	818.512	1909.14	1314.05	1690.85	667.096	1638.01	-1.29639	1.46857e-06	4.9277e-05	Os04g0576900	chr04	29084153	29086526	+	1869	-	Protein kinase%2C core domain containing protein.	Pkinase
Os03g0718800	304.918	225.419	189.408	932.707	1035.34	491.726	239.915	819.925	-1.77173	1.55149e-06	5.17628e-05	Os03g0718800	chr03	29110322	29111067	+	372	-	Similar to Physical impedance induced protein.	-
novel.2489	128.527	150.95	215.339	491.337	560.291	371.91	164.938	474.512	-1.52695	1.58327e-06	5.27032e-05	-	chr11	3472579	3478440	-	5862	-	PF13968:Domain of unknown function (DUF4220)|PF04578:Protein of unknown function, DUF594	-
Os08g0558400	613.382	382.407	594.154	1918.5	1211.57	1339.07	529.981	1489.71	-1.49085	1.6528e-06	5.45836e-05	Os08g0558400	chr08	27942709	27948818	-	2331	-	Similar to Kinesin heavy chain (Fragment).	-
Os09g0421200	42.5468	36.228	32.6954	164.473	90.9874	156.24	37.1567	137.234	-1.88095	1.66393e-06	5.4889e-05	Os09g0421200	chr09	15212406	15215467	-	1071	-	Conserved hypothetical protein.	-
Os04g0422700	79.7752	35.2217	102.596	422.633	264.342	269.347	72.5309	318.774	-2.13724	1.68875e-06	5.53959e-05	Os04g0422700	chr04	20904166	20905329	-	504	-	Similar to H0525E10.17 protein.	-
Os06g0621900	85.9799	92.5827	71.0279	197.784	210.708	196.499	83.1968	201.663	-1.2752	1.95425e-06	6.28383e-05	Os06g0621900	chr06	24982296	24986652	+	783	-	Similar to Alpha-expansin OsEXPA16 (Fragment).	-
Os03g0672400	461.81	316.995	315.68	1299.13	741.308	1063.97	364.828	1034.8	-1.50306	2.03133e-06	6.51027e-05	Os03g0672400	chr03	26531313	26534354	-	2316	-	Conserved hypothetical protein.	-
Os05g0466600	1563.59	1339.43	1854.62	4241.94	3600.23	2956.11	1585.88	3599.43	-1.18259	2.25171e-06	7.14619e-05	Os05g0466600	chr05	22903115	22903786	+	312	-	Similar to Histone H4.	-
Os12g0616400	38.1148	32.2027	42.8423	212.357	136.96	97.7701	37.7199	149.029	-1.98261	2.34145e-06	7.38299e-05	Os12g0616400	chr12	26155007	26158736	+	894	-	Similar to Isoform 2 of Transcription factor PCF8.	TCP
Os02g0741800	195.892	134.849	154.458	498.624	340.963	412.168	161.733	417.252	-1.36551	2.38042e-06	7.46644e-05	Os02g0741800	chr02	31046264	31051689	-	1617	-	Similar to Permease 1.	-
Os09g0371100	143.595	113.716	80.0474	384.117	262.427	358.49	112.453	335.011	-1.57117	2.42392e-06	7.5859e-05	Os09g0371100	chr09	12355824	12358983	+	1572	-	Similar to hydrogen symporter.	MFS_1
Os07g0624600	83.3207	105.665	101.468	300.84	458.768	210.877	96.8181	323.495	-1.74159	2.62839e-06	8.13026e-05	Os07g0624600	chr07	25867212	25871232	+	1101	-	Similar to Trehalose-6-phosphate phosphatase.	-
Os06g0285400	342.147	280.767	280.729	710.981	578.488	605.791	301.214	631.753	-1.06732	2.65015e-06	8.18891e-05	Os06g0285400	chr06	10146888	10149402	+	2097	-	Similar to Serine/threonine-specific kinase like protein.	Pkinase
Os05g0209600	714.431	682.294	992.136	1869.58	1652.14	1686.05	796.287	1735.92	-1.1249	2.90747e-06	8.83491e-05	Os05g0209600	chr05	6787676	6791412	+	1086	-	Similar to Esterase.	Lipase_GDSL
Os10g0454200	2006.79	1975.43	820.767	8546.35	4243.84	5961.1	1601	6250.43	-1.96476	3.15251e-06	9.48116e-05	Os10g0454200	chr10	16592285	16593089	+	570	-	Eggshell protein family protein.	-
Os02g0772600	6.20474	6.038	14.6566	121.793	85.2408	32.59	8.96643	79.8747	-3.17016	3.18163e-06	9.54914e-05	Os02g0772600	chr02	32611697	32614048	-	699	-	Hypothetical conserved gene.	-
Os07g0517300	133.845	88.5574	105.978	337.274	230.821	336.444	109.46	301.513	-1.45975	3.41268e-06	0.000101284	Os07g0517300	chr07	19938751	19943127	+	1902	-	Protein of unknown function DUF1032 family protein.	-
Os04g0529700	57.6154	74.4687	81.1748	161.35	232.736	193.623	71.0863	195.903	-1.46658	3.49646e-06	0.000103456	Os04g0529700	chr04	26504423	26506105	+	1395	-	Glycosyltransferase sugar-binding region containing DXD motif domain containing protein.	Gly_transf_sug
Os09g0556800	191.46	134.849	153.33	616.253	335.217	436.131	159.88	462.534	-1.53112	3.53138e-06	0.000104204	Os09g0556800	chr09	22134863	22137040	-	1512	-	Conserved hypothetical protein.	-
Os01g0101800	73.5704	71.4497	68.7731	226.931	146.538	208.96	71.2644	194.143	-1.4446	3.58507e-06	0.000105228	Os01g0101800	chr01	85337	88844	+	2031	-	Conserved hypothetical protein.	-
Os08g0428800	990.985	936.897	1075.57	3082.31	2526.58	1733.02	1001.15	2447.3	-1.28955	3.78545e-06	0.000110691	Os08g0428800	chr08	20657025	20658055	-	537	-	Similar to High mobility group I/Y-2.	-
Os05g0459400	123.208	100.633	64.2634	425.756	250.934	280.849	96.035	319.18	-1.72878	3.86271e-06	0.0001127	Os05g0459400	chr05	22574145	22577678	+	1755	-	Kinesin%2C motor region domain containing protein.	Kinesin
Os05g0406800	230.462	199.254	293.131	668.301	468.346	648.925	240.949	595.191	-1.30554	3.94179e-06	0.000114778	Os05g0406800	chr05	19828480	19830856	+	1185	-	Leucine-rich repeat%2C N-terminal domain containing protein.	LRRNT_2
Os02g0666600	31.0237	30.19	41.7148	168.637	139.833	83.3921	34.3095	130.621	-1.93176	4.008e-06	0.000116359	Os02g0666600	chr02	27073256	27074090	+	594	-	Harpin-induced 1 domain containing protein.	-
Os12g0438000	875.754	780.915	998.901	2594.09	1757.49	1765.61	885.19	2039.07	-1.20393	4.03783e-06	0.000117109	Os12g0438000	chr12	14423865	14424890	-	408	-	Similar to Histone H2A.	Histone
Os02g0810200	156.891	94.5954	148.82	448.657	298.822	376.702	133.436	374.727	-1.48906	4.084e-06	0.000118214	Os02g0810200	chr02	34635561	34636612	+	621	-	Conserved hypothetical protein.	-
Os09g0560000	326.192	213.343	254.799	971.223	565.079	664.261	264.778	733.521	-1.46902	4.21495e-06	0.000121285	Os09g0560000	chr09	22248966	22254215	-	2502	-	Armadillo-like helical domain containing protein.	-
Os07g0574100	31.0237	18.114	25.9308	244.627	78.5365	104.48	25.0228	142.548	-2.50703	4.2597e-06	0.000122093	Os07g0574100	chr07	23208713	23210830	-	1800	-	Similar to receptor-kinase isolog.	Pkinase
Os01g0839200	25.7053	16.1013	6.76457	171.76	77.5787	79.558	16.1904	109.632	-2.744	4.29321e-06	0.000122813	Os01g0839200	chr01	36002559	36005000	-	1236	-	DUF966 family protein%2C Abiotic stress response	-
Os08g0326500	41.6604	38.2407	45.0971	106.179	135.044	112.148	41.6661	117.79	-1.50108	4.30793e-06	0.000122994	Os08g0326500	chr08	14349346	14354580	+	1500	-	Similar to glycosyl hydrolase family 17 protein.	Glyco_hydro_17
Os01g0170300	1349.97	948.973	917.726	2568.07	2077.39	2650.34	1072.22	2431.93	-1.18102	4.34188e-06	0.000123723	Os01g0170300	chr01	3621211	3625338	+	3354	-	Serine/threonine protein kinase-related domain containing protein.	LRRNT_2
Os04g0511700	124.095	139.88	105.978	388.281	258.596	292.352	123.318	313.076	-1.34255	4.37714e-06	0.000124485	Os04g0511700	chr04	25580949	25583094	-	1395	-	Similar to OSIGBa0157K09-H0214G12.18 protein.	-
Os08g0429800	110.799	95.6017	206.319	518.402	625.418	342.195	137.573	495.339	-1.85063	4.42744e-06	0.000125677	Os08g0429800	chr08	20761382	20764018	-	2004	-	Hypothetical conserved gene.	p450
Os03g0770900	212.734	164.032	214.211	696.408	388.851	514.731	196.992	533.33	-1.43658	4.42762e-06	0.000125677	Os03g0770900	chr03	31942581	31945141	-	1638	-	Conserved hypothetical protein.	-
Os02g0558600	73.5704	53.3357	46.2245	298.758	159.946	163.909	57.7102	207.538	-1.84184	4.58469e-06	0.000129758	Os02g0558600	chr02	21174988	21180171	-	1782	-	Conserved hypothetical protein.	-
Os01g0904400	294.282	241.52	162.35	708.899	523.896	629.754	232.717	620.85	-1.41352	4.59055e-06	0.000129798	Os01g0904400	chr01	39365920	39374228	-	3528	-	Similar to Chromosome assembly protein homolog.	SMC_N
Os11g0309000	2.65917	4.02533	14.6566	66.6219	72.7899	46.968	7.11369	62.1266	-3.16095	4.66568e-06	0.000131542	Os11g0309000	chr11	11786136	11801782	-	1794	-	Synaptojanin%2C N-terminal domain containing protein.	-
Os01g0339500	35.4556	36.228	52.9891	118.67	181.017	116.941	41.5576	138.876	-1.74623	4.72843e-06	0.000132927	Os01g0339500	chr01	13342969	13345864	-	1383	-	Similar to No apical meristem protein.	-
Os01g0849100	35.4556	30.19	28.1857	190.497	102.481	89.1433	31.2771	127.374	-2.02188	4.93163e-06	0.000137191	Os01g0849100	chr01	36485437	36489944	-	1641	-	Small GTPase Rac/ROP guanine nucleotide exchange factor%2C Signal transduction	DUF315
Os01g0754800	471.56	438.761	812.875	1811.28	1991.19	1261.43	574.399	1687.97	-1.55585	5.03833e-06	0.000139497	Os01g0754800	chr01	31669359	31670159	-	288	-	Hypothetical protein.	-
Os07g0119400	301.373	262.653	404.747	997.247	623.503	908.686	322.924	843.146	-1.3853	5.33106e-06	0.000146083	Os07g0119400	chr07	1055475	1058127	+	1638	-	Ascorbate oxidase%2C Abiotic stress response	-
Os11g0428800	5406.1	4176.28	10658.7	26674.8	26774.2	17552.6	6747.03	23667.2	-1.81062	5.39141e-06	0.000147323	Os11g0428800	chr11	13723177	13724624	+	375	-	Cupredoxin domain containing protein.	Cu_bind_like
Os05g0541100	188.801	144.912	174.751	342.478	396.513	350.822	169.488	363.271	-1.09936	5.46281e-06	0.000148858	Os05g0541100	chr05	26863363	26866131	+	1227	-	IQ calmodulin-binding region domain containing protein.	-
Os02g0122700	99.2758	88.5574	74.4102	323.741	199.214	215.669	87.4145	246.208	-1.49093	5.47813e-06	0.000149066	Os02g0122700	chr02	1190846	1192461	+	876	-	Similar to SET domain protein.	PHD
Os01g0133200	119.663	113.716	131.909	332.069	233.694	417.919	121.762	327.894	-1.42978	5.62009e-06	0.000152576	Os01g0133200	chr01	1838282	1839194	-	585	-	Conserved hypothetical protein.	-
Os03g0758700	31.9101	24.152	24.8034	88.4823	87.1563	82.4336	26.9552	86.0241	-1.66884	5.66219e-06	0.000153292	Os03g0758700	chr03	31382291	31387189	+	885	-	WD40 repeat domain containing protein.	-
Os08g0490900	1458.11	1102.94	2296.57	6054.27	4650.89	3797.7	1619.21	4834.29	-1.5782	5.73173e-06	0.000154596	Os08g0490900	chr08	24261228	24262081	+	639	-	Similar to Histone H2B.2.	Histone
Os02g0731400	304.918	373.35	297.641	1063.87	645.531	716.98	325.303	808.794	-1.31366	5.73674e-06	0.000154596	Os02g0731400	chr02	30467578	30468413	+	405	-	Similar to Chemocyanin precursor (Basic blue protein) (Plantacyanin).	Cu_bind_like
Os07g0501800	175.505	153.969	199.555	448.657	328.512	432.297	176.343	403.156	-1.19358	5.81056e-06	0.000156126	Os07g0501800	chr07	18914954	18920460	-	1917	-	Similar to Receptor-like protein kinase.	-
Os04g0459000	561.972	558.515	506.215	1230.42	907.958	1108.06	542.234	1082.15	-0.996453	6.10064e-06	0.000162165	Os04g0459000	chr04	22914766	22921280	-	3780	-	Multidrug-resistance(MDR)-like ATP Binding Cassette B (ABCB) transporter%2C P-glyco-protein%2C Auxin transport%2C Iron homeostasis	ABC_tran
Os06g0127800	296.941	219.381	425.04	1599.97	767.167	877.055	313.787	1081.4	-1.78554	6.2757e-06	0.000165915	Os06g0127800	chr06	1465500	1468583	-	1854	-	GAI-RGA-SCR (GRAS) family protein%2C Brassinosteroid signaling	GRAS
Os06g0156600	687.839	902.681	1103.75	2205.81	1830.28	1989.91	898.091	2008.67	-1.16189	6.34967e-06	0.00016755	Os06g0156600	chr06	2893694	2895804	+	1083	-	Lipase%2C GDSL domain containing protein.	Lipase_GDSL
Os05g0426800	22.1598	10.0633	3.38228	142.613	78.5365	67.0971	11.8685	96.0821	-2.99505	6.46474e-06	0.000170298	Os05g0426800	chr05	20932275	20934024	+	567	-	Hypothetical conserved gene.	-
Os06g0256000	81.548	79.5003	147.693	408.059	277.751	284.683	102.914	323.498	-1.65558	6.57107e-06	0.000172016	Os06g0256000	chr06	8127437	8129334	+	1260	-	Conserved hypothetical protein.	-
Os05g0513800	95.7302	103.652	157.84	501.747	285.413	317.273	119.074	368.144	-1.6306	6.6112e-06	0.000172758	Os05g0513800	chr05	25474799	25478181	+	649	-	Small GTP-binding protein OsRac2.	-
Os01g0939300	25.7053	32.2027	21.4211	87.4413	87.1563	82.4336	26.443	85.6771	-1.69298	6.70046e-06	0.000174623	Os01g0939300	chr01	41230854	41235586	-	2016	-	BRCT domain containing protein.	-
Os01g0226600	26.5917	42.266	20.2937	187.374	109.185	92.9774	29.7171	129.845	-2.12423	6.87166e-06	0.000178236	Os01g0226600	chr01	6987901	6994006	+	1980	-	Similar to C4-dicarboxylate transporter/malic acid transport protein.	C4dic_mal_tran
Os02g0674050	23.0462	16.1013	36.0777	113.466	95.7762	83.3921	25.0751	97.5446	-1.96703	6.93776e-06	0.000179689	Os02g0674050	chr02	27438337	27438962	+	626	-	Non-protein coding transcript.	-
Os05g0574300	1959.81	1536.67	2265	5779.45	4229.48	3711.43	1920.49	4573.45	-1.25185	7.17644e-06	0.000185215	Os05g0574300	chr05	28611981	28612666	+	459	-	Similar to Histone H2B.2.	Histone
Os01g0176500	385.58	245.545	284.112	938.953	619.672	746.695	305.079	768.44	-1.33159	7.34111e-06	0.00018891	Os01g0176500	chr01	3939133	3942405	-	2499	-	Conserved hypothetical protein.	-
Os03g0328900	530.062	528.325	553.567	984.756	907	920.189	537.318	937.315	-0.802863	7.40552e-06	0.000190289	Os03g0328900	chr03	12046803	12050984	+	2067	-	Similar to cDNA clone:J033099F01%2C full insert sequence.	zf-CCCH
Os06g0245900	133.845	114.722	76.6651	407.018	235.609	336.444	108.411	326.357	-1.58661	7.72477e-06	0.000197281	Os06g0245900	chr06	7584780	7590605	+	1278	-	E2F Family domain containing protein.	E2F_TDP
Os03g0209500	286.304	280.767	226.613	615.212	474.092	607.708	264.561	565.671	-1.0951	7.73296e-06	0.000197318	Os03g0209500	chr03	5710240	5715009	-	1797	-	Zinc finger%2C DHHC-type domain containing protein.	-
Os01g0896300	219.825	148.937	213.084	630.827	411.838	451.468	193.949	498.044	-1.36011	7.84399e-06	0.000199466	Os01g0896300	chr01	38953663	38959110	+	2823	-	Hypothetical conserved gene.	-
Os01g0839900	985.667	466.939	1373.21	5069.51	3104.11	2744.27	941.937	3639.3	-1.95011	7.86359e-06	0.000199703	Os01g0839900	chr01	36029895	36030895	-	744	-	Thaumatin%2C pathogenesis-related family protein.	Thaumatin
Os01g0685900	569.063	339.134	354.012	1313.7	899.338	1088.89	420.737	1100.64	-1.38625	7.99236e-06	0.000202262	Os01g0685900	chr01	28282813	28287091	+	2070	-	Similar to 65kD microtubule associated protein.	-
Os03g0602300	227.802	289.824	384.453	842.143	601.474	874.179	300.693	772.599	-1.36283	7.99574e-06	0.000202262	Os03g0602300	chr03	22538341	22542412	+	1410	-	Cytochrome P450 85A1 (EC 1.14.-.-) (C6-oxidase) (OsDWARF) (Dwarf protein).	p450
Os03g0807700	67.3657	38.2407	91.3216	416.387	272.962	163.909	65.6427	284.419	-2.11681	8.14969e-06	0.000205801	Os03g0807700	chr03	33765712	33767700	+	1207	-	Protein of unknown function DUF642 domain containing protein.	-
Os01g0856000	131.186	112.709	122.89	365.38	239.44	280.849	122.262	295.223	-1.27073	8.18699e-06	0.000206565	Os01g0856000	chr01	36952073	36956727	+	1575	-	Similar to CDC6 protein.	-
Os02g0829100	255.281	139.88	205.192	595.434	453.979	513.772	200.118	521.062	-1.37941	8.36101e-06	0.000209871	Os02g0829100	chr02	35639878	35642562	-	840	-	Replication protein A 30kDa.	-
Os02g0805200	1178.9	906.707	1276.25	2749.2	2018.96	2446.17	1120.62	2404.78	-1.10166	8.45004e-06	0.000211381	Os02g0805200	chr02	34351407	34353530	+	792	-	Proliferating cell nuclear antigen (PCNA) (Cyclin).	PCNA_C
Os04g0540600	75.3432	47.2977	56.3714	160.309	147.495	209.918	59.6708	172.574	-1.52889	8.54616e-06	0.000213239	Os04g0540600	chr04	27043982	27048900	-	1500	-	Aldehyde dehydrogenase domain containing protein.	Aldedh
Os10g0457200	101.935	97.6144	116.125	292.512	207.834	242.508	105.225	247.618	-1.23535	8.61435e-06	0.000214757	Os10g0457200	chr10	16755659	16761229	-	1476	-	Pectate lyase (PEL) precursor%2C Maintenance of normal cell division%2C Induction of leaf senescence	-
Os08g0118100	127.64	199.254	148.82	423.674	333.301	383.412	158.572	380.129	-1.26197	9.02591e-06	0.000224254	Os08g0118100	chr08	1015367	1017012	-	1326	-	Similar to F5O11.14 (ACR8).	-
Os05g0125100	63.8201	45.285	62.0085	163.432	128.34	180.204	57.0379	157.325	-1.46318	9.0832e-06	0.000225487	Os05g0125100	chr05	1440997	1441914	-	642	-	Conserved hypothetical protein.	-
Os12g0147000	28.3645	18.114	15.784	89.5232	75.6632	70.9312	20.7542	78.7059	-1.91137	9.27326e-06	0.000229233	Os12g0147000	chr12	2305477	2309498	+	1146	-	Similar to DNA binding protein.	-
Os03g0165400	756.978	557.509	609.938	1440.7	1165.6	1296.89	641.475	1301.06	-1.0196	9.34127e-06	0.00023072	Os03g0165400	chr03	3525115	3531350	-	2526	-	Similar to Relative to SR12 protein (Fragment).	-
Os01g0946100	80.6616	74.4687	58.6262	294.594	150.369	215.669	71.2522	220.211	-1.62475	9.51078e-06	0.000234117	Os01g0946100	chr01	41582224	41583931	+	1296	-	WD40 repeat-like domain containing protein.	-
Os01g0191800	299.6	181.14	251.416	817.16	524.854	584.703	244.052	642.239	-1.39504	9.5461e-06	0.000234789	Os01g0191800	chr01	4909990	4913696	-	879	-	Similar to Aurora kinase.	Pkinase
Os07g0654300	91.2983	75.475	117.252	230.054	214.539	246.342	94.6752	230.312	-1.28513	9.68604e-06	0.000237632	Os07g0654300	chr07	27486411	27487921	-	306	-	Conserved hypothetical protein.	-
Os06g0534200	386.466	301.9	458.863	915.011	1786.23	855.967	382.41	1185.73	-1.63296	1.0026e-05	0.000244539	Os06g0534200	chr06	19972817	19973562	-	279	-	Conserved hypothetical protein.	-
Os06g0250600	775.592	634.996	993.264	2224.55	2814.86	1481.89	801.284	2173.77	-1.44006	1.01111e-05	0.00024641	Os06g0250600	chr06	7799085	7806567	-	2577	-	Outward Shaker K<sup>+</sup> channel%2C K<sup>+</sup> release by guard cells for stomatal closure%2C K<sup>+</sup> translocation toward the shoots	Ion_trans
Os05g0277500	166.641	190.197	210.829	426.797	379.274	359.449	189.222	388.506	-1.03933	1.01897e-05	0.00024812	Os05g0277500	chr05	11467161	11468078	+	666	-	Similar to Germin-like protein subfamily 2 member 4 precursor.	-
Os04g0486500	280.986	201.267	340.483	870.249	545.924	748.612	274.245	721.595	-1.39619	1.02994e-05	0.000250583	Os04g0486500	chr04	24301505	24303104	-	624	-	Similar to Mitotic spindle checkpoint protein MAD2.	HORMA
Os02g0512400	54.9562	43.2723	42.8423	142.613	106.312	184.038	47.0236	144.321	-1.61479	1.04731e-05	0.000254175	Os02g0512400	chr02	18414297	18415320	+	408	-	CC-type glutaredoxin%2C Abiotic stress response%2C Floral organ development and pathogen response	-
Os03g0174200	186.142	153.969	83.4296	581.901	382.147	391.08	141.18	451.709	-1.67482	1.0682e-05	0.00025775	Os03g0174200	chr03	3974957	3977413	+	1197	-	Conserved hypothetical protein.	-
Os12g0472366	32.7965	21.133	27.0583	135.326	91.9451	74.7653	26.9959	100.679	-1.89465	1.07415e-05	0.000258759	Os12g0472366	chr12	16964627	16965366	-	351	-	Hypothetical protein.	-
Os04g0650700	729.5	464.926	709.152	2253.7	1308.3	1506.81	634.526	1689.6	-1.41279	1.10254e-05	0.00026442	Os04g0650700	chr04	33161539	33164512	+	1221	-	Similar to OSIGBa0113E10.3 protein.	Asparaginase_2
Os03g0607600	183.483	152.963	95.8313	540.262	317.019	437.09	144.092	431.457	-1.57941	1.10696e-05	0.000264919	Os03g0607600	chr03	22844926	22847390	+	1827	-	Similar to Cyclin-A3-1.	Cyclin_C
Os05g0138200	87.7527	93.589	38.3325	234.218	248.06	239.632	73.2248	240.637	-1.71186	1.10817e-05	0.000264992	Os05g0138200	chr05	2217558	2218582	+	888	-	Similar to Chitinase (Class II) (EC 3.2.1.14).	-
Os06g0168600	538.926	455.869	337.101	1313.7	841.873	1152.15	443.965	1102.58	-1.31134	1.10944e-05	0.00026508	Os06g0168600	chr06	3449701	3454747	-	2445	-	Ribonucleotide reductase%2C Chloroplast biogenesis	Ribonuc_red_lgC
Os03g0216700	2650.31	2106.26	2447.65	6643.46	8231.01	4012.41	2401.4	6295.62	-1.39044	1.11148e-05	0.000265351	Os03g0216700	chr03	6131846	6142781	-	1716	-	Citrate transporter%2C Efficient translocation of Fe	MatE
Os02g0699700	1152.31	782.927	1116.15	3067.73	1872.42	2482.59	1017.13	2474.25	-1.28239	1.12549e-05	0.000267822	Os02g0699700	chr02	28777426	28784586	-	4578	-	Similar to DNA topoisomerase II.	-
Os01g0835900	1578.66	1355.53	2137.6	4830.09	4040.8	3184.24	1690.6	4018.38	-1.24924	1.16981e-05	0.000276349	Os01g0835900	chr01	35840539	35841246	+	312	-	Similar to Histone H4.	-
Os01g0803300	6176.37	5015.57	9832.3	20536.2	24862.5	14606.1	7008.08	20001.6	-1.51308	1.19465e-05	0.000281083	Os01g0803300	chr01	34043179	34044975	-	996	-	Protein of unknown function DUF6%2C transmembrane domain containing protein.	DUF6
Os02g0797400	399.762	282.78	379.943	1032.64	663.729	814.75	354.162	837.04	-1.24054	1.20824e-05	0.000282918	Os02g0797400	chr02	33936229	33940506	-	2190	-	MCM family protein.	MCM
Os08g0502400	530.948	489.078	466.755	1277.27	821.76	1105.19	495.594	1068.07	-1.10729	1.22734e-05	0.000286703	Os08g0502400	chr08	24818381	24820324	-	825	-	FAS1 domain domain containing protein.	-
Os02g0489800	159.55	118.747	161.222	470.517	331.386	302.895	146.507	368.266	-1.32938	1.22854e-05	0.000286747	Os02g0489800	chr02	17078729	17081901	+	1797	-	Similar to SKIP interacting protein 18 (Fragment).	-
Os02g0742800	230.462	157.994	198.427	738.046	381.189	517.606	195.628	545.614	-1.47887	1.23337e-05	0.000287422	Os02g0742800	chr02	31120649	31124019	-	1656	-	Conserved hypothetical protein.	-
Os04g0376400	46.9787	43.2723	40.5874	173.842	101.523	121.733	43.6128	132.366	-1.59878	1.25843e-05	0.000292798	Os04g0376400	chr04	18392642	18394466	-	1440	-	Glycoside hydrolase%2C family 18%2C catalytic domain domain containing protein.	-
Os03g0587200	595.655	416.622	387.835	1630.16	1013.31	1018.92	466.704	1220.8	-1.38634	1.26563e-05	0.000293773	Os03g0587200	chr03	21687370	21693162	-	3390	-	Kinesin%2C motor region domain containing protein.	Kinesin
Os05g0215300	28.3645	29.1837	29.3131	158.227	109.185	68.0556	28.9538	111.823	-1.94868	1.28819e-05	0.000298535	Os05g0215300	chr05	7152334	7153941	+	1473	-	UDP-glucuronosyl/UDP-glucosyltransferase family protein.	UDPGT
Os05g0512000	124.095	86.5447	110.488	315.413	207.834	307.688	107.042	276.979	-1.37036	1.32305e-05	0.000305888	Os05g0512000	chr05	25357253	25362761	-	2964	-	Zinc finger%2C RING/FYVE/PHD-type domain containing protein.	BRCT
Os01g0708700	82.4343	68.4307	39.46	271.693	171.439	184.996	63.4417	209.376	-1.71685	1.36438e-05	0.000313957	Os01g0708700	chr01	29447990	29450454	-	1356	-	IQ calmodulin-binding region domain containing protein.	-
Os08g0114200	107.253	95.6017	239.015	633.949	432.908	484.058	147.29	516.972	-1.81404	1.36788e-05	0.000314515	Os08g0114200	chr08	763213	765079	+	1572	-	Similar to CEL5%3DCELLULASE 5 (Fragment).	-
Os01g0153300	1732.89	1420.94	1690.01	4035.83	3288	2710.72	1614.62	3344.85	-1.05067	1.40295e-05	0.00032157	Os01g0153300	chr01	2872115	2872826	+	468	-	Similar to Histone H2B.1.	Histone
Os02g0668000	257.053	219.381	248.034	496.542	525.811	417.919	241.489	480.091	-0.991035	1.41254e-05	0.000323516	Os02g0668000	chr02	27118006	27122427	+	2929	-	Membrane protein%2C At2g17000%2C predicted domain containing protein.	-
Os09g0511300	117.004	84.532	90.1942	284.184	407.049	195.54	97.2433	295.591	-1.60237	1.42083e-05	0.00032485	Os09g0511300	chr09	19874674	19875632	+	666	-	Conserved hypothetical protein.	-
Os01g0763900	436.991	400.521	298.768	1023.27	697.251	1398.5	378.76	1039.67	-1.4561	1.44112e-05	0.000329032	Os01g0763900	chr01	32145847	32147094	-	624	-	X8 domain containing protein.	-
Os03g0288900	142.709	130.823	81.1748	426.797	260.511	325.9	118.236	337.736	-1.51105	1.45488e-05	0.000331141	Os03g0288900	chr03	9999638	10002736	+	1722	-	Hypothetical protein.	-
Os10g0450000	269.463	199.254	111.615	580.86	493.247	783.119	193.444	619.075	-1.67601	1.46767e-05	0.000333533	Os10g0450000	chr10	16385114	16386762	+	1407	-	Protein of unknown function DUF247%2C plant family protein.	-
Os01g0897000	285.418	222.4	307.788	774.48	504.741	613.459	271.868	630.893	-1.21453	1.50097e-05	0.000339521	Os01g0897000	chr01	38981299	38984176	-	912	-	Similar to Cyclin-dependent kinase B1-1.	Pkinase
novel.2120	15.0686	8.05067	10.1468	61.4171	41.1838	58.4703	11.0887	53.6904	-2.26484	1.55298e-05	0.000349128	-	chr09	12951160	12956824	-	2063	-	PF05699:hAT family C-terminal dimerisation region|PF14372:Domain of unknown function (DUF4413)	hATC
Os01g0183400	39.0012	22.1393	23.676	91.6052	94.8184	93.9359	28.2722	93.4532	-1.71612	1.56208e-05	0.000350368	Os01g0183400	chr01	4415416	4416182	+	717	-	Histone-fold domain containing protein.	-
Os02g0700100	1873.83	1418.93	1795.99	5456.75	2934.58	4063.21	1696.25	4151.51	-1.29122	1.65567e-05	0.000367769	Os02g0700100	chr02	28802911	28805716	+	1410	-	Similar to WD-repeat protein.	WD40
Os03g0314750	65.5929	51.323	102.596	318.536	204.003	190.747	73.1706	237.762	-1.70306	1.66269e-05	0.000368698	Os03g0314750	chr03	11275673	11276614	+	189	-	Hypothetical conserved gene.	-
Os05g0397900	313.782	265.672	209.702	855.676	536.347	577.035	263.052	656.352	-1.31758	1.69376e-05	0.000375305	Os05g0397900	chr05	19359212	19363466	+	2523	-	Kinesin%2C motor region domain containing protein.	Kinesin
Os04g0631200	283.645	161.013	479.157	1973.68	1039.17	840.631	307.938	1284.49	-2.0611	1.70329e-05	0.000377131	Os04g0631200	chr04	32145681	32147446	+	987	-	Similar to cDNA clone:J033024P08%2C full insert sequence.	-
Os05g0531200	394.444	506.186	59.7537	4121.19	2152.09	1155.99	320.128	2476.42	-2.95095	1.72054e-05	0.000380663	Os05g0531200	chr05	26371480	26372835	+	588	-	Pollen Ole e 1 allergen and extensin domain containing protein.	-
Os06g0234900	39.0012	27.171	7.89199	150.94	136.96	100.646	24.6881	129.515	-2.37869	1.72519e-05	0.000381403	Os06g0234900	chr06	7025603	7027002	-	1305	-	Domain of unknown function DUF231%2C plant domain containing protein.	-
Os03g0778400	121.436	79.5003	122.89	315.413	228.905	271.264	107.942	271.861	-1.33234	1.73215e-05	0.000382106	Os03g0778400	chr03	32307046	32308070	+	621	-	Similar to predicted protein.	-
novel.192	95.7302	80.5067	164.604	427.838	303.611	295.227	113.614	342.225	-1.59353	1.74396e-05	0.000384393	-	chr01	4431424	4434041	-	2500	-	PF00628:PHD-finger|PF13832:PHD-zinc-finger like domain	PHD
novel.1901	25.7053	21.133	30.4405	77.0316	80.452	80.5165	25.7596	79.3334	-1.62641	1.75634e-05	0.00038683	-	chr08	9723911	9726372	-	2462	-	PF13966:zinc-binding in reverse transcriptase	-
Os06g0291600	267.69	234.476	204.064	552.754	459.726	442.841	235.41	485.107	-1.04132	1.76477e-05	0.000388394	Os06g0291600	chr06	10690711	10694167	-	1770	-	Similar to Protein kinase G11A (EC 2.7.1.-) (Fragment).	Pkinase
Os06g0645500	65.5929	23.1457	47.352	223.808	154.2	147.614	45.3635	175.207	-1.94568	1.76645e-05	0.000388473	Os06g0645500	chr06	26346136	26347098	-	717	-	Sterile alpha motif homology domain containing protein.	-
Os01g0839500	1966.01	1359.56	1354.04	4059.77	2923.09	3320.35	1559.87	3434.4	-1.13831	1.88134e-05	0.000407922	Os01g0839500	chr01	36014027	36014684	-	420	-	Histone-fold domain containing protein.	Histone
novel.1020	28.3645	33.209	49.6068	186.333	100.565	111.189	37.0601	132.696	-1.84544	1.92589e-05	0.000416042	-	chr04	374803	377155	-	2286	-	PF00141:Peroxidase	-
Os09g0441000	227.802	172.083	250.289	493.419	422.373	460.094	216.725	458.629	-1.08189	2.02032e-05	0.000435155	Os09g0441000	chr09	16356664	16359509	+	2313	-	Peptidase S8%2C subtilisin-related domain containing protein.	Peptidase_S8
Os01g0748000	116.117	99.627	112.743	303.963	224.116	221.42	109.496	249.833	-1.18916	2.03856e-05	0.000438441	Os01g0748000	chr01	31308254	31312885	-	2469	-	Similar to Dynamin family protein.	-
Os06g0675200	28.3645	28.1773	16.9114	85.3594	68.9589	106.397	24.4844	86.905	-1.8202	2.05338e-05	0.000441303	Os06g0675200	chr06	28018171	28019815	-	1239	-	Conserved hypothetical protein.	-
Os01g0954500	446.741	423.666	321.317	1757.15	1078.44	732.317	397.241	1189.3	-1.58141	2.08651e-05	0.000446133	Os01g0954500	chr01	42037177	42039335	-	1023	-	Protein of unknown function DUF702 family protein.	-
Os03g0769000	167.528	133.842	191.663	388.281	328.512	340.278	164.344	352.357	-1.10109	2.17571e-05	0.000463177	Os03g0769000	chr03	31825518	31829665	-	2007	-	Similar to ternary complex factor MIP1.	-
Os01g0287600	260.599	337.122	307.788	1131.53	830.38	521.44	301.836	827.784	-1.45563	2.18e-05	0.000463752	Os01g0287600	chr01	10342026	10343570	-	873	-	Similar to Chitinase 10.	-
Os09g0459200	78.0024	93.589	20.2937	459.067	319.892	209.918	63.9617	329.626	-2.3618	2.24187e-05	0.000474846	Os09g0459200	chr09	17350940	17352413	+	474	-	Unknown product%2C Brassinosteroid signaling%2C Control of organ length	-
Os12g0533400	47.8651	30.19	51.8617	184.251	92.9029	187.872	43.3056	155.009	-1.84015	2.25102e-05	0.000476095	Os12g0533400	chr12	21207193	21210211	+	1095	-	Similar to Rac GTPase activating protein 1.	RhoGAP
Os07g0658600	240.212	157.994	367.541	872.331	652.236	685.349	255.249	736.639	-1.53013	2.2756e-05	0.000480466	Os07g0658600	chr07	27746066	27747742	+	1350	-	Similar to Nucleoid DNA-binding-like protein.	-
Os03g0125100	382.034	274.729	386.708	849.43	783.449	626.879	347.824	753.253	-1.11468	2.29689e-05	0.000484048	Os03g0125100	chr03	1436356	1439055	-	858	-	Beta-carotene hydroxylase%2C Drought and oxidative stress resistance	-
Os02g0448000	1047.71	1054.64	1021.45	2517.06	2517.96	1608.41	1041.27	2214.48	-1.08855	2.32979e-05	0.000490276	Os02g0448000	chr02	14507969	14509296	+	951	-	Protein of unknown function DUF296 domain containing protein.	-
Os04g0558500	52.2971	45.285	36.0777	122.834	115.889	112.148	44.5533	116.957	-1.38657	2.3556e-05	0.000492876	Os04g0558500	chr04	27990856	27992378	-	465	-	Hypothetical conserved gene.	-
Os03g0260432	8.86391	11.0697	0	117.629	51.7191	52.7191	6.64453	74.0226	-3.45657	2.41364e-05	0.000503581	Os03g0260432	chr03	8445623	8446519	-	261	-	Similar to CLE family OsCLE302 protein.	-
Os04g0375900	187.028	105.665	142.056	477.804	302.653	381.495	144.916	387.317	-1.4165	2.42008e-05	0.000504565	Os04g0375900	chr04	18361265	18366200	-	2181	-	Kinesin%2C motor region domain containing protein.	Kinesin
Os12g0133800	36.342	31.1963	68.7731	223.808	117.805	164.867	45.4372	168.827	-1.89895	2.42183e-05	0.000504572	Os12g0133800	chr12	1658206	1660462	-	924	-	Similar to Auxin efflux carrier.	-
Os07g0525100	1314.52	950.985	1315.71	2760.65	4082.94	2163.4	1193.74	3002.33	-1.33061	2.4849e-05	0.000516243	Os07g0525100	chr07	20392485	20395761	-	1095	-	Putative integral membrane protein containing EamA-like transporter family domains%2C Regulation of intracellular auxin transport	DUF6
Os11g0308266	54.9562	51.323	92.4491	244.627	154.2	197.457	66.2428	198.761	-1.58933	2.51426e-05	0.000521972	Os11g0308266	chr11	11749412	11751804	+	511	-	Non-protein coding transcript.	-
Os04g0105200	345.692	344.166	403.619	683.916	626.376	657.552	364.493	655.948	-0.848445	2.56221e-05	0.000530424	Os04g0105200	chr04	346725	347514	+	393	-	Similar to B0616E02-H0507E05.1 protein.	-
Os05g0169700	313.782	275.735	321.317	604.802	505.698	663.303	303.612	591.268	-0.961662	2.62467e-05	0.000540298	Os05g0169700	chr05	4174852	4179267	-	1392	-	Similar to Sugar transporter family protein%2C expressed.	Pkinase
Os03g0636800	25.7053	23.1457	16.9114	186.333	77.5787	63.263	21.9208	109.058	-2.30897	2.66214e-05	0.000547627	Os03g0636800	chr03	24351648	24357284	-	1800	-	Similar to cDNA clone:J033073A22%2C full insert sequence.	Pkinase
Os01g0888200	55.8426	34.2153	52.9891	176.965	123.551	121.733	47.6824	140.75	-1.56008	2.68317e-05	0.000550793	Os01g0888200	chr01	38596931	38597801	+	484	-	Non-protein coding transcript.	-
Os08g0499100	190.574	188.184	124.017	408.059	330.428	504.187	167.592	414.225	-1.30356	2.69989e-05	0.000553062	Os08g0499100	chr08	24633503	24637192	+	2961	-	ATPase%2C AAA+ type%2C core domain containing protein.	-
Os05g0122600	165.755	163.026	128.527	523.607	322.766	314.398	152.436	386.923	-1.34212	2.73147e-05	0.000559139	Os05g0122600	chr05	1240299	1245253	+	1812	-	Prefoldin domain containing protein.	-
Os04g0563700	321.76	232.463	206.319	710.981	491.332	582.786	253.514	595.033	-1.22904	2.75766e-05	0.000563321	Os04g0563700	chr04	28218760	28221536	-	1263	-	Cyclin.	Cyclin_C
Os05g0409100	59.3882	69.437	113.87	237.341	205.919	216.628	80.8985	219.962	-1.44827	2.76358e-05	0.000564136	Os05g0409100	chr05	19977308	19978339	+	1032	-	Similar to predicted protein.	-
Os04g0504200	110.799	55.3483	90.1942	302.922	196.341	250.176	85.4471	249.813	-1.54576	2.8133e-05	0.000572478	Os04g0504200	chr04	25174782	25175746	-	561	-	Conserved hypothetical protein.	-
Os05g0160300	10147.4	8259.99	14534.8	32852.9	38055.7	19557.8	10980.7	30155.5	-1.45747	2.85457e-05	0.000578781	Os05g0160300	chr05	3539620	3540966	-	354	-	Bifunctional inhibitor/plant lipid transfer protein/seed storage domain containing protein.	-
Os03g0294700	158.664	145.918	206.319	338.315	408.964	346.029	170.301	364.436	-1.09959	2.8914e-05	0.000583721	Os03g0294700	chr03	10287901	10291530	+	1614	-	Putative E3 ubiquitin ligase%2C Ethylene-overproduction protein1%2C Drought and submergence tolerance%2C Regulation of ethylene synthesis	-
Os02g0684500	912.983	652.104	1646.04	4083.72	3048.56	2716.47	1070.38	3282.92	-1.61718	2.8938e-05	0.000583802	Os02g0684500	chr02	27994105	27994677	-	312	-	Similar to Histone H4.	-
Os02g0505500	58.5018	54.342	66.5182	266.488	178.144	119.816	59.7873	188.149	-1.65423	2.9001e-05	0.000584671	Os02g0505500	chr02	17981509	17982535	-	654	-	Conserved hypothetical protein.	-
Os08g0316900	161.323	98.6207	145.438	389.322	261.469	397.79	135.127	349.527	-1.37027	2.91523e-05	0.000587316	Os08g0316900	chr08	13603168	13604199	-	225	-	Hypothetical protein.	-
Os04g0350300	330.624	209.317	263.818	767.193	484.628	716.98	267.92	656.267	-1.29156	2.95577e-05	0.000595075	Os04g0350300	chr04	16702664	16707387	+	2106	-	Similar to SKIP interacting protein 18 (Fragment).	-
Os09g0465400	43.4332	22.1393	42.8423	120.752	107.269	109.272	36.1382	112.431	-1.63685	3.09803e-05	0.000619458	Os09g0465400	chr09	17642594	17643794	-	1200	-	Adenine nucleotide translocator 1 domain containing protein.	Mito_carr
Os02g0814300	95.7302	69.437	54.1165	258.16	160.904	206.084	73.0946	208.383	-1.50634	3.13622e-05	0.00062624	Os02g0814300	chr02	34900421	34901249	+	420	-	Cytochrome c%2C monohaem domain containing protein.	-
Os02g0764200	71.7977	88.5574	12.4017	488.214	312.23	235.798	57.5856	345.414	-2.58075	3.23132e-05	0.00064435	Os02g0764200	chr02	32191250	32193980	+	1827	-	Similar to Xyloglucan fucosyltransferase-like [Oryza sativa (japonica cultivar-group)].	-
Os03g0850900	272.122	382.407	284.112	718.268	964.466	569.367	312.88	750.7	-1.26277	3.24678e-05	0.000646992	Os03g0850900	chr03	35820760	35821517	+	378	-	Similar to Chemocyanin precursor (Basic blue protein) (Plantacyanin).	Cu_bind_like
Os09g0433600	386.466	257.621	633.614	1554.17	1232.64	1026.59	425.901	1271.13	-1.57821	3.26722e-05	0.000649741	Os09g0433600	chr09	15916011	15916479	+	312	-	Similar to Histone H4.	-
Os03g0808400	24.8189	30.19	23.676	144.695	57.4657	108.314	26.2283	103.491	-1.97878	3.3555e-05	0.000663691	Os03g0808400	chr03	33796789	33797866	-	903	-	Ubiquitin domain containing protein.	ubiquitin
Os11g0128400	67.3657	62.3927	80.0474	196.743	134.087	197.457	69.9352	176.096	-1.33377	3.36648e-05	0.000664516	Os11g0128400	chr11	1306316	1308673	+	1815	-	CDC45-like protein family protein.	-
Os03g0566600	60.2746	51.323	67.6457	167.596	118.762	206.084	59.7477	164.147	-1.45921	3.46351e-05	0.000680794	Os03g0566600	chr03	20484942	20487487	+	978	-	Methyltransferase FkbM domain containing protein.	-
Os07g0638500	148.914	125.792	146.566	274.816	312.23	513.772	140.424	366.939	-1.38601	3.46521e-05	0.000680794	Os07g0638500	chr07	26554538	26555577	+	618	-	Similar to Dirigent-like protein (Fragment).	-
Os04g0648600	31.0237	16.1013	10.1468	88.4823	80.452	76.6824	19.0906	81.8722	-2.0841	3.47217e-05	0.000681704	Os04g0648600	chr04	33001948	33003003	+	804	-	Similar to H0821G03.14 protein.	-
Os07g0255900	23.0462	26.1647	3.38228	143.654	90.9874	93.9359	17.531	109.526	-2.63133	3.49505e-05	0.000685278	Os07g0255900	chr07	8783519	8785197	-	1368	-	Domain of unknown function DUF231%2C plant domain containing protein.	-
Os03g0235000	905.005	620.908	1157.87	2220.38	4127	1883.51	894.594	2743.63	-1.61697	3.51069e-05	0.000687423	Os03g0235000	chr03	7128273	7129609	-	618	-	Similar to Peroxidase.	-
Os03g0639800	265.917	192.21	347.248	727.637	540.178	669.054	268.458	645.623	-1.26683	3.52035e-05	0.000688855	Os03g0639800	chr03	24596843	24600376	-	690	-	Snf7 family protein.	ESCRT-III
Os09g0539000	245.53	176.108	307.788	867.126	503.783	574.159	243.142	648.356	-1.41545	3.55386e-05	0.000694021	Os09g0539000	chr09	21224394	21225635	+	543	-	Hypothetical conserved gene.	-
Os09g0241100	177.278	134.849	169.114	387.24	293.075	340.278	160.414	340.198	-1.08387	3.62893e-05	0.000705858	Os09g0241100	chr09	3120345	3125131	+	2637	-	Similar to nucleotide binding.	WD40
novel.777	70.0249	73.4623	120.635	213.398	260.511	210.877	88.0407	228.262	-1.3791	3.72226e-05	0.000721138	-	chr03	16158536	16164519	-	1714	-	PF07885:Ion channel	Ion_trans_2
Os02g0706500	172.846	134.849	118.38	379.953	270.089	326.859	142.025	325.634	-1.19426	3.83526e-05	0.000740763	Os02g0706500	chr02	29199147	29204307	+	1895	-	ATPase%2C AAA-type%2C core domain containing protein.	AAA
Os06g0726800	371.398	222.4	206.319	935.83	547.84	700.685	266.706	728.118	-1.44726	3.92304e-05	0.000754547	Os06g0726800	chr06	30915125	30918862	-	1260	-	G2/mitotic-specific cyclin 2 (B-like cyclin) (CycOs2).	Cyclin_C
Os01g0304400	15.0686	14.0887	7.89199	97.851	89.0719	30.673	12.3498	72.5319	-2.54468	3.93095e-05	0.000755573	Os01g0304400	chr01	11283364	11284127	+	495	-	Conserved hypothetical protein.	-
Os03g0335500	293.395	275.735	378.816	907.724	522.938	888.557	315.982	773.073	-1.29132	3.98422e-05	0.000763808	Os03g0335500	chr03	12411275	12415106	+	2916	-	Protein kinase%2C core domain containing protein.	Pkinase_Tyr
Os02g0459300	80.6616	53.3357	52.9891	239.423	158.031	143.779	62.3288	180.411	-1.52864	4.09101e-05	0.00077918	Os02g0459300	chr02	15357909	15358997	-	1083	-	Similar to tangled1.	-
Os06g0532500	143.595	98.6207	82.3022	274.816	457.81	239.632	108.173	324.086	-1.58048	4.16614e-05	0.000790407	Os06g0532500	chr06	19904206	19904580	-	375	-	Protein with similar CLE domain%2C Meristem maintenance	-
Os04g0589900	116.117	101.64	60.8811	417.428	361.076	176.37	92.8793	318.291	-1.77396	4.17142e-05	0.000790897	Os04g0589900	chr04	29814044	29818102	-	1187	-	Protein of unknown function DUF296 domain containing protein.	-
Os08g0157400	295.168	264.666	342.738	519.443	589.981	589.496	300.857	566.307	-0.913495	4.33857e-05	0.00081835	Os08g0157400	chr08	3326359	3327581	-	531	-	Zinc finger%2C RING/FYVE/PHD-type domain containing protein.	-
Os07g0666600	27.4781	33.209	16.9114	125.957	98.6495	65.18	25.8662	96.5955	-1.89472	4.47712e-05	0.000841773	Os07g0666600	chr07	28146499	28149601	-	885	-	KIP1-like domain containing protein.	-
Os05g0462700	327.965	188.184	467.882	1436.54	883.056	801.331	328.01	1040.31	-1.6657	4.48933e-05	0.000843528	Os05g0462700	chr05	22736693	22737282	-	312	-	Similar to Histone H4.	-
Os11g0256200	194.12	176.108	163.477	462.19	297.864	409.292	177.902	389.782	-1.13025	4.6419e-05	0.00086885	Os11g0256200	chr11	8443220	8446079	-	447	-	Protein of unknown function DUF842%2C eukaryotic family protein.	-
Os05g0115100	89.5255	116.735	66.5182	295.635	222.201	198.416	90.9261	238.75	-1.39044	4.93397e-05	0.000914752	Os05g0115100	chr05	835735	838113	+	1116	-	Protein of unknown function DUF1635 family protein.	-
Os12g0605500	680.748	572.604	470.137	1592.68	943.395	1473.26	574.496	1336.45	-1.21738	4.93842e-05	0.000914997	Os12g0605500	chr12	25561790	25569052	-	2283	-	Tesmin/TSO1-like%2C CXC domain containing protein.	-
Os08g0529800	202.097	214.349	202.937	433.043	570.826	349.863	206.461	451.244	-1.12813	5.03278e-05	0.000930715	Os08g0529800	chr08	26379625	26384641	-	1317	-	Alpha/beta hydrolase fold-1 domain containing protein.	-
Os10g0390000	22.1598	19.1203	20.2937	90.5642	80.452	48.885	20.5246	73.3004	-1.83391	5.09803e-05	0.000942186	Os10g0390000	chr10	12937984	12939127	-	510	-	Conserved hypothetical protein.	-
Os12g0263100	188.801	143.906	133.036	603.761	305.526	361.366	155.248	423.551	-1.44609	5.14445e-05	0.000948969	Os12g0263100	chr12	9274181	9276999	-	1584	-	Similar to Zinc finger%2C DHHC domain containing 4.	-
Os07g0638000	172.846	176.108	242.397	536.098	370.654	414.085	197.117	440.279	-1.16073	5.30945e-05	0.00097572	Os07g0638000	chr07	26527934	26530892	-	1206	-	Conserved hypothetical protein.	-
Os01g0605500	269.463	153.969	170.242	741.169	398.429	508.021	197.891	549.206	-1.47087	5.47113e-05	0.00100274	Os01g0605500	chr01	23850922	23854484	-	2331	-	Kinesin%2C motor region domain containing protein.	Kinesin
Os08g0108100	244.644	147.931	143.183	419.51	405.133	431.338	178.586	418.661	-1.22646	5.50463e-05	0.00100779	Os08g0108100	chr08	389808	390784	-	684	-	Pectinesterase inhibitor domain containing protein.	-
Os08g0391700	198.552	208.311	226.613	397.65	453.979	356.573	211.159	402.734	-0.932456	5.51132e-05	0.00100839	Os08g0391700	chr08	18542460	18547920	-	1248	-	Similar to Oxidoreductase%2C 2OG-Fe oxygenase family protein%2C expressed.	2OG-FeII_Oxy
Os06g0130200	41.6604	49.3103	51.8617	161.35	108.227	110.231	47.6108	126.603	-1.41265	5.69877e-05	0.00103567	Os06g0130200	chr06	1613670	1620183	-	1338	-	Cell cycle regulated microtubule associated protein domain containing protein.	-
Os08g0511800	75.3432	51.323	46.2245	195.702	134.087	143.779	57.6303	157.856	-1.4479	5.74882e-05	0.0010434	Os08g0511800	chr08	25385363	25387275	-	354	-	Conserved hypothetical protein.	-
Os01g0937100	77.116	88.5574	22.5486	287.307	226.032	228.13	62.7406	247.156	-1.97338	6.11324e-05	0.00110132	Os01g0937100	chr01	41142013	41143416	-	1260	-	Similar to Xylanase inhibitor precursor (Xylanase inhibitor TAXI-I).	-
Os07g0496700	31.0237	55.3483	89.0668	307.086	225.074	141.862	58.4796	224.674	-1.94703	6.15531e-05	0.00110822	Os07g0496700	chr07	18618291	18619651	+	984	-	Phosphate-induced protein 1 conserved region family protein.	-
Os06g0589800	202.097	159.001	193.918	551.713	304.568	479.265	185.005	445.182	-1.26633	6.26341e-05	0.00112376	Os06g0589800	chr06	23144729	23148845	-	3219	-	Protein kinase%2C core domain containing protein.	Pkinase
Os12g0638100	157.778	107.678	156.712	467.395	245.187	409.292	140.723	373.958	-1.40968	6.27486e-05	0.00112491	Os12g0638100	chr12	27340235	27344105	-	1887	-	Similar to Receptor-like protein kinase.	Pkinase
Os03g0563600	1274.63	1044.57	1107.13	2582.64	1762.28	3029.91	1142.11	2458.28	-1.10579	6.3642e-05	0.00113744	Os03g0563600	chr03	20264124	20269616	+	1047	-	Similar to Peroxidase 56 precursor (EC 1.11.1.7) (Atperox P56) (ATP33).	-
Os02g0132200	142.709	119.754	122.89	416.387	253.807	257.845	128.451	309.346	-1.26644	6.46914e-05	0.00115176	Os02g0132200	chr02	1673076	1676637	-	1929	-	Conserved hypothetical protein.	-
Os09g0111100	66.4793	53.3357	135.291	397.65	244.229	233.881	85.0354	291.92	-1.78282	6.50587e-05	0.00115571	Os09g0111100	chr09	969784	971670	-	1095	-	Cyclin D domain containing protein.	-
Os09g0547200	187.028	128.811	172.496	506.951	307.442	358.49	162.779	390.961	-1.26325	6.5434e-05	0.00116167	Os09g0547200	chr09	21610093	21613089	-	1431	-	Protein of unknown function DUF292%2C eukaryotic domain containing protein.	-
Os08g0224500	27.4781	51.323	57.4988	164.473	149.411	108.314	45.4333	140.733	-1.63732	6.6257e-05	0.00117344	Os08g0224500	chr08	7583487	7588332	+	1485	-	Similar to 3-glucanase.	Glyco_hydro_17
Os02g0178500	370.511	241.52	358.522	772.398	602.432	686.307	323.518	687.046	-1.0863	6.65914e-05	0.00117865	Os02g0178500	chr02	4334610	4338102	-	1950	-	Similar to DEM2.	-
Os02g0739700	233.121	193.216	126.272	574.614	394.598	416.002	184.203	461.738	-1.32326	6.73941e-05	0.00118961	Os02g0739700	chr02	30924476	30927914	-	1326	-	E2F Family domain containing protein.	E2F_TDP
Os02g0230000	240.212	215.355	296.513	543.385	450.148	482.141	250.694	491.891	-0.973388	6.79891e-05	0.00119798	Os02g0230000	chr02	7312011	7314657	-	264	-	Conserved hypothetical protein.	-
Os01g0180700	94.8438	61.3863	95.8313	284.184	166.651	220.462	84.0205	223.766	-1.41269	6.86805e-05	0.00120905	Os01g0180700	chr01	4245421	4249851	-	1569	-	Hypothetical conserved gene.	-
Os07g0243200	58.5018	39.247	46.2245	196.743	94.8184	154.323	47.9911	148.628	-1.62766	6.91959e-05	0.00121666	Os07g0243200	chr07	7983125	7989283	-	1530	-	Plastidic large subunit of ADP-glucose pyrophosphorylase (AGP)%2C Starch synthesis in rice pollen	-
Os01g0125600	278.327	276.742	375.433	671.424	527.727	725.607	310.167	641.586	-1.04968	6.96138e-05	0.00122053	Os01g0125600	chr01	1404816	1406889	+	1263	-	Heavy metal transport/detoxification protein domain containing protein.	HMA
novel.1493	0	0	0	28.1061	5.74657	15.3365	0	16.3964	-6.47341	6.98715e-05	0.00122413	-	chr06	12982916	12983975	-	1060	-	-	-
Os10g0402200	93.071	62.3927	111.615	291.471	185.806	228.13	89.0264	235.136	-1.40215	6.99398e-05	0.00122459	Os10g0402200	chr10	13600900	13606431	-	2157	-	Origin recognition complex subunit 3%2C Lateral root development	-
Os04g0543600	106.367	70.4433	84.5571	210.276	380.231	184.038	87.1224	258.182	-1.5661	7.03645e-05	0.00123056	Os04g0543600	chr04	27214115	27218840	-	1335	-	Amino acid/polyamine transporter I family protein.	-
novel.896	55.8426	64.4053	91.3216	171.76	166.651	165.826	70.5232	168.079	-1.25831	7.11779e-05	0.00124182	-	chr04	6684846	6690873	+	1631	-	-	-
Os06g0695900	171.96	152.963	137.546	492.378	247.103	462.97	154.156	400.817	-1.37733	7.13061e-05	0.00124309	Os06g0695900	chr06	29078436	29080258	-	1200	-	Zinc finger%2C RING-type domain containing protein.	-
Os03g0798300	42.5468	68.4307	41.7148	159.268	113.974	145.697	50.8974	139.646	-1.45555	7.13359e-05	0.00124309	Os03g0798300	chr03	33273313	33281638	+	4603	-	DNA methyltransferase%2C Maintenance of CpG methylation after DNA replication	DNA_methylase
Os05g0160800	68.2521	76.4813	65.3908	227.972	123.551	204.167	70.0414	185.23	-1.40211	7.31356e-05	0.00126917	Os05g0160800	chr05	3580709	3585641	+	1515	-	Similar to DNA polymerase epsilon subunit 2.	-
Os08g0538700	131.186	138.874	161.222	409.1	244.229	333.568	143.761	328.966	-1.19505	7.38627e-05	0.00127952	Os08g0538700	chr08	26922222	26928300	-	3033	-	Retinoblastoma-related protein.	-
Os01g0233100	58.5018	44.2787	45.0971	236.3	142.707	100.646	49.2925	159.884	-1.69433	7.54995e-05	0.00130401	Os01g0233100	chr01	7370362	7381112	-	1476	-	Similar to Cyclin-A1-2.	Cyclin_C
Os03g0105700	153.346	145.918	136.419	264.406	283.498	265.513	145.228	271.139	-0.899629	7.79674e-05	0.0013411	Os03g0105700	chr03	344309	347004	-	897	-	Protein of unknown function DUF296 domain containing protein.	-
Os02g0109400	67.3657	48.304	90.1942	237.341	145.58	189.789	68.6213	190.903	-1.47822	7.94324e-05	0.0013623	Os02g0109400	chr02	509377	512956	-	1137	-	Transcription factor jumonji/aspartyl beta-hydroxylase domain containing protein.	JmjC
Os02g0828900	105.481	78.494	111.615	286.266	184.848	231.964	98.53	234.359	-1.25001	8.03726e-05	0.001372	Os02g0828900	chr02	35624137	35630750	+	2991	-	Transcription factor jumonji domain containing protein.	JmjC
Os08g0491200	610.723	448.825	553.567	1522.94	900.296	1132.02	537.705	1185.09	-1.13976	8.0608e-05	0.00137522	Os08g0491200	chr08	24274040	24277403	+	1785	-	Serine/threonine protein kinase domain containing protein.	Pkinase
Os11g0616300	64.7065	53.3357	116.125	289.389	208.792	194.582	78.0558	230.921	-1.56856	8.08812e-05	0.00137827	Os11g0616300	chr11	23983327	23987001	-	1482	-	Remorin%2C C-terminal region domain containing protein.	-
Os11g0302800	42.5468	22.1393	25.9308	151.981	88.1141	83.3921	30.2056	107.829	-1.82848	8.15075e-05	0.00138572	Os11g0302800	chr11	11373318	11376619	+	2358	-	Protein of unknown function DUF724 family protein.	-
Os10g0572900	1083.17	834.25	1443.11	2913.67	2154.01	2314.85	1120.18	2460.84	-1.13565	8.17826e-05	0.00138959	Os10g0572900	chr10	22741639	22745288	-	1287	-	Protein of unknown function DUF296 domain containing protein.	-
Os09g0466100	119.663	90.57	94.7039	312.29	171.439	327.817	101.646	270.516	-1.41044	8.21008e-05	0.00139419	Os09g0466100	chr09	17680931	17683507	+	1104	-	Cyclin%2C A/B/D/E domain containing protein.	Cyclin_C
Os05g0482600	240.212	199.254	289.749	647.482	496.121	438.048	243.072	527.217	-1.11753	8.45471e-05	0.00143122	Os05g0482600	chr05	23743472	23747589	+	1368	-	WD40 repeat-like domain containing protein.	-
Os08g0479300	84.2071	110.697	51.8617	343.519	182.933	229.089	82.2552	251.847	-1.61169	8.64798e-05	0.00146008	Os08g0479300	chr08	23648009	23651073	+	1152	-	Cyclin%2C A/B/D/E domain containing protein.	Cyclin_C
Os01g0224700	65.5929	43.2723	83.4296	147.817	274.878	165.826	64.0983	196.174	-1.61616	8.66225e-05	0.00146008	Os01g0224700	chr01	6857345	6860952	+	1320	-	Flavin monooxygenase-like enzyme%2C Auxin biosynthesis	FMO-like
Os04g0445000	804.843	626.946	1384.48	2961.55	3556.17	1775.2	938.757	2764.31	-1.55842	8.84338e-05	0.00148705	Os04g0445000	chr04	22192042	22194604	-	1365	-	Similar to Potassium channel SKOR (Stelar K(+) outward rectifying channel).	cNMP_binding
Os01g0600300	766.728	702.421	783.562	1391.77	1148.36	1277.72	750.904	1272.62	-0.761052	8.8645e-05	0.00148776	Os01g0600300	chr01	23577237	23580592	+	1639	-	Conserved hypothetical protein.	-
Os08g0167800	0.886391	3.019	7.89199	31.229	39.2682	29.7144	3.93246	33.4039	-3.13412	8.86522e-05	0.00148776	Os08g0167800	chr08	3961276	3965426	+	1050	-	Similar to Sesquiterpene synthase.	-
Os06g0643500	1776.33	865.447	1572.76	4073.31	2891.48	3430.58	1404.85	3465.12	-1.3024	8.86772e-05	0.00148776	Os06g0643500	chr06	26227109	26228735	+	768	-	Similar to ADR11 protein (Fragment).	-
Os11g0291475	897.914	1184.45	2019.22	3489.32	4182.55	3006.91	1367.2	3559.59	-1.38088	8.9309e-05	0.00149579	Os11g0291475	chr11	10610057	10615844	+	1407	-	Hypothetical protein.	Glyco_hydro_3_C
Os11g0178800	854.481	861.422	870.374	1492.75	1284.36	1633.34	862.092	1470.15	-0.770075	9.01116e-05	0.00150578	Os11g0178800	chr11	3916880	3917635	-	531	-	Plant disease resistance response protein family protein.	-
Os04g0528600	82.4343	49.3103	77.7925	195.702	153.242	169.66	69.8457	172.868	-1.30633	9.14909e-05	0.00152448	Os04g0528600	chr04	26421615	26423910	-	1965	-	Similar to OSIGBa0115K01-H0319F09.22 protein.	-
Os03g0399000	7.09113	3.019	0	61.4171	30.6484	26.8388	3.37004	39.6348	-3.50627	9.29218e-05	0.00154481	Os03g0399000	chr03	16151375	16153554	+	1812	-	Pectin lyase fold domain containing protein.	-
Os04g0604800	53.1835	59.3737	20.2937	168.637	118.762	184.996	44.2836	157.465	-1.82425	9.38242e-05	0.00155716	Os04g0604800	chr04	30518927	30520167	+	885	-	Similar to OSIGBa0118P15.11 protein.	-
Os11g0107700	172.846	89.5637	66.5182	441.37	274.878	328.776	109.643	348.341	-1.66364	9.5102e-05	0.00157569	Os11g0107700	chr11	359312	362626	+	2477	-	Similar to Leucine Rich Repeat family protein%2C expressed.	Pkinase_Tyr
Os01g0680900	683.407	525.306	537.783	1008.7	1008.52	1155.03	582.165	1057.42	-0.860391	9.68431e-05	0.00160273	Os01g0680900	chr01	28028749	28031687	-	1119	-	Similar to Dopamine beta-monooxygenase.	Cytochrom_B561
Os01g0133866	7.97752	12.076	13.5291	81.1955	45.9726	34.5071	11.1942	53.8917	-2.27478	9.79353e-05	0.00161989	Os01g0133866	chr01	1869486	1870071	-	468	-	Hypothetical protein.	Pkinase
Os12g0588800	182.597	178.121	105.978	441.37	289.244	444.758	155.565	391.791	-1.33028	9.8479e-05	0.00162612	Os12g0588800	chr12	24619889	24622059	-	1098	-	Cyclin D domain containing protein.	Cyclin_C
Os03g0170800	24.8189	19.1203	22.5486	78.0726	54.5924	72.8483	22.1626	68.5044	-1.62535	9.86122e-05	0.0016268	Os03g0170800	chr03	3794582	3795566	+	969	-	Hypothetical conserved gene.	-
Os09g0442700	215.393	145.918	210.829	618.335	340.005	448.592	190.713	468.977	-1.29768	9.94013e-05	0.00163605	Os09g0442700	chr09	16461644	16467575	-	2538	-	Chromatin remodeling factor%2C Genome-wide DNA methylation	Helicase_C
Os02g0594651	294.282	270.704	202.937	557.959	474.092	487.892	255.974	506.648	-0.983093	9.96008e-05	0.00163818	Os02g0594651	chr02	23045157	23047102	-	1053	-	Hypothetical gene.	-
Os12g0616000	122.322	100.633	74.4102	333.11	180.059	283.725	99.1218	265.631	-1.41889	0.000100327	0.00164829	Os12g0616000	chr12	26131005	26133878	-	1743	-	Similar to Kinesin-like protein KIFC3.	Kinesin
Os02g0563000	3.54556	5.03167	0	28.1061	22.0285	43.1338	2.85908	31.0895	-3.41005	0.000101517	0.0016641	Os02g0563000	chr02	21365479	21366789	+	1176	-	Hypothetical conserved gene.	Kelch_1
Os11g0235200	544.244	581.661	650.526	1098.22	2039.08	1102.31	592.144	1413.2	-1.25527	0.0001025	0.00167646	Os11g0235200	chr11	7193230	7198486	-	1881	-	Peptide transporter (PTR) family transporter%2C Proton oligopeptide tansporter (POT)%2C Panicle elongation	-
Os03g0407400	28.3645	21.133	5.63714	108.261	68.0011	91.0603	18.3782	89.1074	-2.26276	0.000105174	0.00171253	Os03g0407400	chr03	16729501	16735109	-	699	-	Protein with plant-specific organ size regulation (OSR) domain%2C transmembrane region%2C TNFR/NGFR family cysteine-rich domain and VWFC module%2C Regulator of grain size and organ size	-
Os10g0132300	1850.78	1707.75	2275.15	3488.28	3331.1	3291.59	1944.56	3370.32	-0.793645	0.000105515	0.00171713	Os10g0132300	chr10	1998837	1999759	-	465	-	Similar to Jasmonate-induced protein.	-
Os11g0171700	124.095	101.64	78.9199	286.266	190.595	249.218	101.551	242.026	-1.24928	0.000106117	0.00172598	Os11g0171700	chr11	3506842	3512780	-	3339	-	Forkhead-associated domain containing protein.	-
Os06g0331900	78.8888	124.785	63.1359	257.119	186.764	273.181	88.9367	239.021	-1.42503	0.00010632	0.00172832	Os06g0331900	chr06	13143806	13146065	+	2007	-	Uncharacterised protein family UPF0005 domain containing protein.	-
Os05g0540300	472.446	426.685	589.645	1285.6	792.069	1114.77	496.259	1064.14	-1.10086	0.000108399	0.00175918	Os05g0540300	chr05	26835675	26840306	-	1746	-	Similar to Chaperonin CPN60-2%2C mitochondrial precursor (HSP60-2).	-
Os03g0294600	67.3657	43.2723	43.9697	173.842	115.889	128.443	51.5359	139.391	-1.42984	0.000108921	0.00176571	Os03g0294600	chr03	10279758	10281523	-	1116	-	Similar to Importin-beta1.	-
Os06g0547100	15.0686	10.0633	11.2743	34.3519	52.6769	67.0971	12.1354	51.3753	-2.07698	0.000109353	0.00177075	Os06g0547100	chr06	20690576	20691745	-	984	-	Similar to peroxidase 52.	-
Os11g0484300	773.819	698.395	632.487	1469.85	1063.12	1428.21	701.567	1320.39	-0.911814	0.00011208	0.00180593	Os11g0484300	chr11	17046950	17052914	+	2886	-	Similar to Mcm2-prov protein.	MCM
Os08g0425500	201.211	212.336	273.965	552.754	724.068	377.661	229.171	551.494	-1.26794	0.000113096	0.00181869	Os08g0425500	chr08	20450032	20452270	-	1245	-	Endonuclease/exonuclease/phosphatase domain containing protein.	Exo_endo_phos
Os12g0530000	1025.55	661.161	2032.75	4858.2	3594.48	3247.5	1239.82	3900.06	-1.65363	0.000113121	0.00181869	Os12g0530000	chr12	20888278	20889121	-	417	-	Similar to Histone H2A.	Histone
Os12g0584700	11.5231	8.05067	0	85.3594	59.3812	37.3827	6.52458	60.7078	-3.19018	0.000114298	0.00183359	Os12g0584700	chr12	24328381	24333235	-	564	-	Similar to Aminotransferase-like.	-
Os07g0120900	17.7278	9.057	10.1468	55.1713	37.3527	69.9727	12.3106	54.1656	-2.1258	0.000115372	0.0018498	Os07g0120900	chr07	1105853	1112293	+	1524	-	Protein of unknown function DUF1719%2C Oryza sativa family protein.	-
Os02g0164400	40.774	23.1457	27.0583	108.261	68.9589	112.148	30.326	96.4558	-1.66292	0.000115505	0.00185001	Os02g0164400	chr02	3458171	3458730	+	381	-	Hypothetical conserved gene.	-
Os08g0150200	2.65917	9.057	9.01942	35.3929	41.1838	37.3827	6.91187	37.9864	-2.48093	0.000115904	0.00185427	Os08g0150200	chr08	2889065	2892003	-	738	-	F-box domain%2C cyclin-like domain containing protein.	-
Os06g0104300	324.419	265.672	322.444	919.175	478.881	713.146	304.178	703.734	-1.20985	0.000116083	0.00185612	Os06g0104300	chr06	297316	301778	-	1782	-	Similar to Pectinesterase-like protein.	-
Os03g0619875	928.938	722.547	1077.82	1820.65	3973.75	1808.75	909.769	2534.38	-1.47821	0.00011617	0.00185637	Os03g0619875	chr03	23512612	23513573	-	504	-	Conserved hypothetical protein.	-
Os03g0128300	390.898	186.172	344.993	860.88	615.841	886.64	307.354	787.787	-1.35754	0.000117147	0.00186543	Os03g0128300	chr03	1608031	1609003	-	489	-	Conserved hypothetical protein.	-
Os02g0809800	7530.78	6463.68	8694.72	14713	22336	12641.1	7563.06	16563.4	-1.13098	0.00011752	0.00186804	Os02g0809800	chr02	34609725	34615015	+	2448	-	Phosphate (Pi) transporter%2C Root-to-shoot Pi transfer	SPX
Os01g0243100	163.982	148.937	164.604	481.968	256.68	374.785	159.175	371.145	-1.22093	0.00011753	0.00186804	Os01g0243100	chr01	7891541	7894719	+	1422	-	Similar to Kinesin.	Kinesin
Os02g0767000	259.713	208.311	263.818	788.013	416.626	523.357	243.947	575.999	-1.2392	0.000118528	0.00188085	Os02g0767000	chr02	32286725	32291225	-	1524	-	Remorin%2C C-terminal domain containing protein.	-
Os01g0888600	107.253	122.773	96.9588	258.16	197.299	221.42	108.995	225.626	-1.0483	0.000119228	0.00188888	Os01g0888600	chr01	38627746	38631927	+	1509	-	Similar to Seven transmembrane protein Mlo5 (Fragment).	-
Os07g0689300	725.068	640.028	671.947	1300.17	1016.19	1244.17	679.014	1186.84	-0.805302	0.000119604	0.00189382	Os07g0689300	chr07	29292455	29297790	-	1419	-	Similar to Lon protease homolog%2C mitochondrial.	AAA
Os09g0452400	62.0474	37.2343	11.2743	321.659	164.735	113.107	36.852	199.834	-2.43136	0.000120458	0.0019022	Os09g0452400	chr09	16970180	16971671	+	1326	-	Peptidase A1 domain containing protein.	-
Os11g0137000	70.9113	81.513	146.566	350.806	219.327	269.347	99.6633	279.827	-1.493	0.000124092	0.00195222	Os11g0137000	chr11	1702228	1705477	-	1665	-	Similar to PIN1-like auxin transport protein.	-
Os03g0691500	129.413	84.532	75.5377	323.741	197.299	233.881	96.4942	251.64	-1.37888	0.000126663	0.00198839	Os03g0691500	chr03	27652240	27655767	+	3411	-	Hypothetical conserved gene.	-
Os01g0190300	145.368	132.836	147.693	225.89	356.287	337.403	141.966	306.527	-1.11115	0.000128335	0.00200925	Os01g0190300	chr01	4816831	4818958	+	717	-	Similar to Auxin-responsive protein IAA26 (Indoleacetic acid-induced protein 26) (Phytochrome-associated protein 1).	-
Os10g0479500	27.4781	22.1393	74.4102	278.979	156.115	119.816	41.3426	184.97	-2.16774	0.000128523	0.00201034	Os10g0479500	chr10	18000856	18005796	+	615	-	Similar to carboxy-lyase.	-
Os11g0247500	81.548	32.2027	18.0388	282.102	145.58	179.245	43.9298	202.309	-2.19525	0.000129535	0.00202479	Os11g0247500	chr11	7970674	7972670	-	1809	-	Conserved hypothetical protein.	-
Os11g0696900	20.387	11.0697	12.4017	57.2532	46.9303	57.5118	14.6195	53.8985	-1.87101	0.000129686	0.002025	Os11g0696900	chr11	28508444	28511163	-	1752	-	Laccase (EC 1.10.3.2).	-
Os03g0164800	53.1835	43.2723	45.0971	154.063	87.1563	143.779	47.1843	128.333	-1.44091	0.000129902	0.00202585	Os03g0164800	chr03	3483353	3485708	-	2187	-	Similar to SKIP interacting protein 8 (Fragment).	-
Os04g0565200	33.6829	26.1647	16.9114	90.5642	77.5787	70.9312	25.5863	79.6914	-1.62829	0.000131624	0.00204761	Os04g0565200	chr04	28315067	28316816	+	1395	-	Similar to Cis-zeatin O-glucosyltransferase 1 (EC 2.4.1.215) (cisZOG1).	UDPGT
Os03g0822000	42.5468	15.095	18.0388	105.138	121.636	74.7653	25.2269	100.513	-1.98362	0.000133387	0.00207174	Os03g0822000	chr03	34507597	34511279	-	833	-	Alpha-expansin OsEXPA7.	-
Os05g0489800	115.231	88.5574	129.654	397.65	232.736	224.296	111.147	284.894	-1.35804	0.000133518	0.00207208	Os05g0489800	chr05	24067727	24070193	-	495	-	Centromeric histone 3 (Histone H3).	Histone
Os12g0551200	93.9574	68.4307	66.5182	223.808	190.595	142.821	76.3021	185.741	-1.27971	0.00013355	0.00207208	Os12g0551200	chr12	22328237	22334839	-	2505	-	Hypothetical conserved gene.	-
Os01g0311800	1068.99	919.789	763.269	2437.95	3328.22	1391.79	917.348	2385.98	-1.37882	0.000133772	0.00207441	Os01g0311800	chr01	11715268	11717784	-	1709	-	Similar to Pectin methylesterase 8 (Fragment).	-
Os04g0619800	861.572	629.965	985.372	2177.7	1517.09	1557.61	825.636	1750.8	-1.08452	0.00013638	0.00210373	Os04g0619800	chr04	31492252	31493474	+	432	-	Similar to H0714H04.3 protein.	-
Os08g0278900	349.238	267.685	337.101	703.694	563.164	551.155	318.008	606.004	-0.929853	0.000138801	0.00213321	Os08g0278900	chr08	10810395	10813333	-	654	-	MIR domain containing protein.	-
Os10g0343400	343.92	232.463	466.755	907.724	1190.5	645.091	347.713	914.438	-1.3956	0.00013903	0.00213418	Os10g0343400	chr10	10180422	10187639	-	2493	-	Cellulose synthase family protein.	-
Os02g0537800	4.43195	18.114	2.25486	68.7039	87.1563	36.4241	8.26694	64.0948	-2.95132	0.000140297	0.00215056	Os02g0537800	chr02	19897130	19898864	+	1473	-	Hypothetical conserved gene.	-
Os04g0688300	70.0249	32.2027	21.4211	160.309	158.031	129.402	41.2162	149.247	-1.84708	0.000141218	0.00216128	Os04g0688300	chr04	35207157	35208610	-	1023	-	Haem peroxidase%2C plant/fungal/bacterial family protein.	-
Os03g0114000	220.711	133.842	200.682	747.415	319.892	498.436	185.079	521.914	-1.49507	0.000142723	0.00217976	Os03g0114000	chr03	788208	791569	+	1914	-	Similar to Kinesin.	Kinesin
Os12g0197700	617.814	570.591	800.474	1160.68	1202.95	1236.5	662.96	1200.04	-0.856776	0.000144189	0.00219985	Os12g0197700	chr12	5045169	5050440	-	2049	-	Region of unknown function%2C putative Zinc finger%2C XS and XH domain containing protein.	-
Os03g0812500	128.527	97.6144	139.801	295.635	215.496	278.932	121.981	263.355	-1.11071	0.000144513	0.00220365	Os03g0812500	chr03	34039087	34045065	+	1494	-	Non-protein coding transcript.	-
Os04g0431700	151.573	211.33	136.419	448.657	362.992	304.813	166.441	372.154	-1.16011	0.000145298	0.00221447	Os04g0431700	chr04	21396879	21401829	+	2919	-	Exocyst-localized protein%2C Resistance to planthoppers%2C (Nipponbare: BPH-susceptible)	-
Os01g0194200	266.804	240.514	198.427	684.957	372.569	569.367	235.248	542.298	-1.20366	0.000145432	0.00221537	Os01g0194200	chr01	5053133	5055753	-	1329	-	IQ calmodulin-binding region domain containing protein.	-
Os01g0326000	273.895	227.431	471.265	1223.14	640.743	839.672	324.197	901.184	-1.4758	0.00014597	0.00222124	Os01g0326000	chr01	12499923	12504209	+	1080	-	Similar to Peroxidase (Fragment).	-
Os03g0184500	86.8663	49.3103	148.82	387.24	265.3	263.596	94.999	305.379	-1.68709	0.000146915	0.00223446	Os03g0184500	chr03	4437782	4439874	-	714	-	Transcriptional factor B3 family protein.	B3
Os08g0129200	1919.04	1508.49	1455.51	4249.23	2585.96	3236.96	1627.68	3357.38	-1.04428	0.00014739	0.00224053	Os08g0129200	chr08	1645023	1646004	-	594	-	Similar to Cold shock protein-1.	zf-CCHC
Os01g0513900	349.238	233.469	225.486	822.365	484.628	598.123	269.398	635.038	-1.23559	0.000147547	0.00224176	Os01g0513900	chr01	18150939	18157844	+	2865	-	Similar to Kinesin heavy chain (Fragment).	Kinesin
Os10g0155700	94.8438	87.551	72.1554	215.48	161.862	175.411	84.8501	184.251	-1.11529	0.000148315	0.00225088	Os10g0155700	chr10	3501258	3504118	+	2775	-	Protein kinase%2C catalytic domain domain containing protein.	Pkinase
Os02g0675700	182.597	105.665	163.477	408.059	284.455	360.407	150.58	350.974	-1.21994	0.000148379	0.00225088	Os02g0675700	chr02	27531016	27534623	-	1941	-	Protein of unknown function DUF248%2C methyltransferase putative family protein.	-
Os08g0399600	374.057	326.052	346.12	717.227	526.769	728.483	348.743	657.493	-0.914362	0.000148946	0.00225715	Os08g0399600	chr08	19059686	19065902	-	2190	-	Translation elongation factor EFTs/EF1B domain containing protein.	-
Os03g0799000	2790.36	2420.23	3012.49	6434.22	5173.83	4183.98	2741.03	5264.01	-0.941448	0.000150047	0.00227149	Os03g0799000	chr03	33304497	33305962	+	882	-	Similar to Histone H1.	-
novel.365	3.54556	8.05067	11.2743	42.6797	71.8321	25.8803	7.6235	46.7974	-2.6376	0.000150582	0.00227841	-	chr02	7841534	7843550	+	1764	-	-	-
Os08g0502600	0.886391	1.00633	1.12743	14.5736	23.944	17.2535	1.00672	18.5904	-4.21809	0.000151385	0.00228701	Os08g0502600	chr08	24827219	24827794	+	408	-	EF hand domain containing protein.	-
Os02g0574600	338.601	222.4	208.574	623.54	474.092	577.035	256.525	558.222	-1.11982	0.000151978	0.00229479	Os02g0574600	chr02	22043899	22046884	-	933	-	Similar to H0523F07.2 protein.	-
Os02g0188500	59.3882	64.4053	47.352	227.972	106.312	155.282	57.0485	163.188	-1.51364	0.000153461	0.00231241	Os02g0188500	chr02	4908958	4911334	-	975	-	Ubiquitin domain containing protein.	-
Os11g0295900	11.5231	14.0887	18.0388	74.9497	37.3527	57.5118	14.5502	56.6047	-1.96665	0.000155706	0.00233782	Os11g0295900	chr11	10863409	10868622	+	1680	-	Similar to ASGR-BBM-like1.	AP2
Os04g0423800	4744.85	4846.5	4110.6	8223.65	6806.81	9734.83	4567.32	8255.1	-0.853891	0.000158618	0.00237545	Os04g0423800	chr04	20954485	20955826	+	1038	-	Peroxidase (EC 1.11.1.7).	-
Os10g0547500	1291.47	1061.68	2690.04	4627.1	7194.71	3669.25	1681.07	5163.69	-1.61925	0.000163062	0.00243331	Os10g0547500	chr10	21417294	21419832	+	1458	-	Divalent ion symporter domain containing protein.	-
Os02g0528500	79.7752	73.4623	77.7925	226.931	161.862	142.821	77.01	177.205	-1.20113	0.000163226	0.0024345	Os02g0528500	chr02	19376511	19385890	+	936	-	Nucleic acid-binding%2C OB-fold domain containing protein.	-
Os06g0696600	2598.01	2138.46	1905.35	5179.86	5221.72	3310.76	2213.94	4570.78	-1.04566	0.000164521	0.00245257	Os06g0696600	chr06	29144888	29146522	+	867	-	Similar to Xyloglucan endo-transglycosylase homolog.	-
Os09g0320400	59.3882	38.2407	69.9005	159.268	131.213	132.277	55.8431	140.92	-1.33696	0.000164989	0.0024583	Os09g0320400	chr09	9209367	9211683	+	294	-	Similar to Permease.	-
Os05g0172300	109.026	74.4687	103.723	247.75	179.101	213.752	95.7394	213.535	-1.15633	0.000165443	0.00246242	Os05g0172300	chr05	4317909	4323215	-	2169	-	Domain of unknown function DUF632 domain containing protein.	-
Os03g0391700	1452.79	1375.66	1465.66	2485.83	3131.88	2149.02	1431.37	2588.91	-0.854977	0.000165602	0.00246242	Os03g0391700	chr03	15685589	15689245	-	1020	-	Helix-loop-helix DNA-binding domain containing protein.	-
Os05g0454200	135.618	102.646	201.81	520.484	371.612	286.6	146.691	392.899	-1.42275	0.000166107	0.00246868	Os05g0454200	chr05	22293498	22297207	+	1707	-	Guanine nucleotide exchange factors for Rop%2C Activation of small cuticular papillae development on leaf epidermis	DUF315
Os02g0821800	422.808	280.767	322.444	849.43	571.784	739.985	342.007	720.4	-1.07377	0.000169706	0.00251706	Os02g0821800	chr02	35271599	35274777	+	930	-	Similar to Fibrillarin-2.	-
Os06g0551500	62.0474	50.3167	65.3908	116.588	158.988	132.277	59.2516	135.951	-1.19944	0.000170944	0.00253162	Os06g0551500	chr06	20906011	20907211	+	327	-	Conserved hypothetical protein.	-
Os02g0638200	153.346	75.475	126.272	435.125	217.412	365.2	118.364	339.245	-1.51787	0.00017107	0.00253217	Os02g0638200	chr02	25583503	25584493	-	717	-	Similar to OSIGBa0115K01-H0319F09.22 protein.	-
Os12g0590500	468.014	338.128	292.004	1040.97	636.912	797.497	366.049	825.125	-1.17133	0.000176219	0.00259266	Os12g0590500	chr12	24703607	24716073	-	7755	-	Similar to Kinesin motor domain containing protein%2C expressed.	Kinesin
Os01g0716300	23.0462	19.1203	4.50971	57.2532	78.5365	87.2262	15.5587	74.3386	-2.24154	0.000176646	0.00259633	Os01g0716300	chr01	29810721	29812563	-	732	-	Conserved hypothetical protein.	-
Os08g0506400	308.464	196.235	364.159	826.529	566.995	624.003	289.619	672.509	-1.21571	0.00018135	0.00265084	Os08g0506400	chr08	25060794	25063403	+	1974	-	Serine/threonine protein kinase domain containing protein.	LRRNT_2
Os08g0253800	397.103	327.058	104.851	1085.73	708.744	1072.6	276.337	955.689	-1.78874	0.000182686	0.00266638	Os08g0253800	chr08	9384129	9387669	+	1440	-	Similar to Cellulose synthase-like family C3 protein (Fragment).	-
Os03g0140500	244.644	195.229	272.837	474.681	407.049	463.929	237.57	448.553	-0.917448	0.000184141	0.00268494	Os03g0140500	chr03	2225971	2228510	-	865	-	Protein of unknown function DUF26 domain containing protein.	-
Os07g0634600	890.823	879.536	815.13	1527.1	1258.5	1670.72	861.83	1485.44	-0.785206	0.000185403	0.00269662	Os07g0634600	chr07	26340582	26344345	+	1392	-	Similar to Pectin acetylesterase (Fragment).	-
Os03g0696150	1.77278	5.03167	0	47.8845	27.7751	15.3365	2.26815	30.332	-3.72019	0.000187665	0.00272007	Os03g0696150	chr03	27883416	27883842	-	363	-	Similar to predicted protein.	-
Os08g0197400	19.5006	19.1203	32.6954	105.138	57.4657	75.7239	23.7721	79.4424	-1.74732	0.000188178	0.00272617	Os08g0197400	chr08	5633346	5636220	+	1656	-	F-box domain%2C cyclin-like domain containing protein.	-
Os10g0459600	4.43195	10.0633	10.1468	82.2365	45.9726	23.0047	8.21405	50.4046	-2.62804	0.000188453	0.0027288	Os10g0459600	chr10	16892830	16894805	+	1776	-	Similar to Xyloglucan galactosyltransferase KATAMARI 1 (EC 2.4.1.-) (MURUS3 protein).	-
Os03g0212600	163.096	98.6207	186.026	453.862	305.526	333.568	149.247	364.319	-1.28785	0.000190099	0.0027502	Os03g0212600	chr03	5865638	5869191	+	951	-	Targeting for Xklp2 family protein.	-
Os11g0580000	94.8438	79.5003	49.6068	263.365	150.369	198.416	74.6503	204.05	-1.446	0.000190844	0.00275894	Os11g0580000	chr11	21906342	21908484	+	1401	-	Similar to predicted protein.	-
Os09g0463300	206.529	198.248	243.524	539.221	359.161	408.334	216.1	435.572	-1.01163	0.000194206	0.00280222	Os09g0463300	chr09	17534414	17537818	+	1797	-	Domain of unknown function DUF547 domain containing protein.	-
novel.216	25.7053	25.1583	4.50971	96.81	83.3253	80.5165	18.4578	86.8839	-2.2219	0.000195092	0.00281103	-	chr01	10681259	10687569	-	1307	-	PF00141:Peroxidase	-
Os04g0117250	33.6829	26.1647	31.568	98.892	72.7899	73.8068	30.4718	81.8296	-1.42287	0.000195805	0.00281992	Os04g0117250	chr04	1015451	1019297	+	369	-	Hypothetical gene.	-
Os01g0654100	72.6841	49.3103	75.5377	218.603	163.777	126.526	65.844	169.635	-1.36493	0.000196792	0.00283274	Os01g0654100	chr01	26514543	26521761	+	1823	-	Similar to CTP synthase (EC 6.3.4.2) (UTP--ammonia ligase) (CTP synthetase).	GATase
Os05g0391600	1018.46	1075.77	1103.75	1790.46	1660.76	1585.41	1066	1678.88	-0.655419	0.000196913	0.00283309	Os05g0391600	chr05	19021698	19030826	-	1746	-	Glycosyltransferase AER61%2C uncharacterized domain containing protein.	-
Os07g0145400	312.01	210.324	253.671	601.679	419.5	637.422	258.668	552.867	-1.09493	0.0001975	0.00283736	Os07g0145400	chr07	2313447	2318963	-	3198	-	Protein kinase%2C core domain containing protein.	Pkinase_Tyr
Os02g0754400	16.8414	14.0887	13.5291	44.7616	47.8881	53.6777	14.8197	48.7758	-1.71419	0.000198781	0.00285436	Os02g0754400	chr02	31724532	31725002	-	183	-	Hypothetical conserved gene.	-
novel.1026	74.4568	58.3673	32.6954	149.899	158.031	141.862	55.1732	149.931	-1.43529	0.000198889	0.0028545	-	chr04	2704421	2707786	-	2844	-	PF04578:Protein of unknown function, DUF594|PF13968:Domain of unknown function (DUF4220)	-
Os09g0395300	6.20474	14.0887	0	87.4413	70.8744	34.5071	6.76447	64.2743	-3.23542	0.000202439	0.00289836	Os09g0395300	chr09	13759598	13765052	+	1134	-	GARP DNA-binding protien%2C Leaf polarity modeling	Myb_DNA-binding
Os08g0532700	363.42	385.426	517.489	856.717	692.462	914.438	422.112	821.205	-0.9611	0.000203441	0.00290986	Os08g0532700	chr08	26546988	26549806	-	1020	-	Similar to Peroxidase 55 precursor (EC 1.11.1.7) (Atperox P55) (ATP20a).	-
Os05g0561400	604.519	623.927	2058.68	4296.07	5078.05	2834.37	1095.71	4069.5	-1.89336	0.000203626	0.00291109	Os05g0561400	chr05	27935448	27935675	+	228	-	Conserved hypothetical protein.	-
Os06g0531400	6.20474	9.057	0	53.0894	63.2123	24.9218	5.08725	47.0745	-3.18825	0.000205414	0.00293521	Os06g0531400	chr06	19833723	19835250	+	1113	-	Protein of unknown function DUF231 domain containing protein.	-
Os03g0196500	75.3432	50.3167	59.7537	224.849	133.129	133.236	61.8045	163.738	-1.40248	0.000208255	0.00297436	Os03g0196500	chr03	5049125	5049901	-	537	-	Cyclin-like F-box domain containing protein.	-
Os01g0757200	56.729	34.2153	137.546	318.536	340.005	211.835	76.1635	290.126	-1.93346	0.000212383	0.00302153	Os01g0757200	chr01	31795105	31797640	+	984	-	GA 2-oxidase3%2C GA metabolism	2OG-FeII_Oxy
Os12g0124700	60.2746	75.475	46.2245	189.456	112.058	175.411	60.658	158.975	-1.38748	0.000213902	0.00303872	Os12g0124700	chr12	1189043	1191508	+	1815	-	CDC45-like protein family protein.	-
Os08g0113000	2835.56	2086.13	3952.76	6085.5	11391.6	5828.82	2958.15	7768.65	-1.39305	0.000214334	0.00304337	Os08g0113000	chr08	697180	698576	+	951	-	Similar to Peroxidase 47 precursor (EC 1.11.1.7) (Atperox P47) (ATP32).	-
Os03g0115000	655.929	411.59	624.595	1339.73	929.029	1364.95	564.038	1211.23	-1.10247	0.00021614	0.00306753	Os03g0115000	chr03	850769	851768	+	591	-	Cupredoxin domain containing protein.	Cu_bind_like
Os01g0730600	19.5006	18.114	20.2937	96.81	57.4657	46.968	19.3028	67.0812	-1.79599	0.000217037	0.00307575	Os01g0730600	chr01	30475352	30476061	-	666	-	Conserved hypothetical protein.	-
Os03g0109300	156.891	93.589	136.419	272.734	548.798	267.43	128.966	362.987	-1.49257	0.000218567	0.00309299	Os03g0109300	chr03	537614	542549	+	636	-	Similar to Lysine decarboxylase-like protein.	-
Os05g0361500	441.423	344.166	651.653	1249.16	1486.45	822.419	479.081	1186.01	-1.30834	0.000218826	0.00309516	Os05g0361500	chr05	17237008	17240099	+	1749	-	Similar to Pectinesterase.	-
Os06g0106800	2774.4	2750.31	3653.99	6451.92	9347.76	4770.6	3059.57	6856.76	-1.16428	0.000219666	0.00310553	Os06g0106800	chr06	439064	441551	-	1458	-	Similar to glycoside hydrolase%2C family 28.	-
Os07g0164700	117.004	139.88	140.928	236.3	262.427	242.508	132.604	247.078	-0.899793	0.000222935	0.00314568	Os07g0164700	chr07	3465226	3469077	-	633	-	Similar to Helicase-like protein [Oryza sativa (japonica cultivar-group)].	-
Os04g0379800	93.071	61.3863	112.743	253.996	172.397	228.13	89.0667	218.174	-1.29371	0.000224436	0.00315925	Os04g0379800	chr04	18554460	18559331	+	1227	-	Conserved hypothetical protein.	-
Os01g0300900	81.548	79.5003	83.4296	295.635	164.735	158.157	81.4927	206.176	-1.33838	0.000225873	0.00317642	Os01g0300900	chr01	11058878	11063872	+	1875	-	Galactose oxidase/kelch%2C beta-propeller domain containing protein.	-
Os04g0512400	450.287	332.09	623.467	1210.65	888.803	1006.46	468.615	1035.3	-1.14414	0.000227566	0.00319717	Os04g0512400	chr04	25611673	25615824	-	1890	-	Similar to Midline 1 protein (Tripartite motif protein 18).	BRCT
Os01g0149600	1100.9	868.466	1416.05	3075.02	2193.27	1988.95	1128.47	2419.08	-1.10024	0.000229291	0.00321832	Os01g0149600	chr01	2686729	2687456	+	462	-	Histon H2B	Histone
novel.2319	93.071	71.4497	21.4211	395.568	130.256	325.9	61.9806	283.908	-2.1912	0.000230929	0.00323665	-	chr10	16273036	16299865	-	1292	-	-	-
Os01g0617700	366.079	339.134	332.591	758.866	521.022	647.008	345.935	642.299	-0.892096	0.000234425	0.00327937	Os01g0617700	chr01	24559329	24568659	+	2514	-	Similar to CENP-C (Fragment).	-
novel.487	467.128	436.749	615.575	1045.13	1150.27	802.29	506.484	999.231	-0.980915	0.000234939	0.00328343	-	chr02	5816405	5819355	-	1239	-	-	-
Os09g0487200	65.5929	70.4433	114.998	294.594	188.679	178.287	83.678	220.52	-1.40116	0.000236871	0.00330098	Os09g0487200	chr09	18783042	18788014	-	2343	-	Conserved hypothetical protein.	-
Os08g0430500	1257.79	1068.73	1517.52	2180.83	2176.03	2417.41	1281.34	2258.09	-0.817719	0.000240729	0.00334519	Os08g0430500	chr08	20812503	20815627	-	771	-	14-3-3 protein%2C Florigen receptor%2C Flowering	-
Os01g0916600	1275.52	1031.49	1183.8	2436.91	1698.11	2285.14	1163.6	2140.05	-0.87889	0.000243146	0.00337718	Os01g0916600	chr01	39954580	39956409	+	453	-	RNA recognition motif%2C glycine rich protein domain containing protein.	RRM_1
Os02g0820500	53.1835	58.3673	50.7342	116.588	110.143	201.291	54.095	142.674	-1.39924	0.000243557	0.00338128	Os02g0820500	chr02	35227503	35228609	-	651	-	Similar to LOB domain protein 17.	-
Os07g0205500	280.1	238.501	322.444	474.681	504.741	527.191	280.348	502.204	-0.841971	0.000246175	0.0034144	Os07g0205500	chr07	5682013	5685265	+	1227	-	Protein of unknown function DUF239%2C plant domain containing protein.	-
Os12g0510000	119.663	95.6017	138.674	282.102	202.088	270.305	117.979	251.499	-1.09288	0.000247038	0.00342475	Os12g0510000	chr12	19642566	19650215	+	699	-	Conserved hypothetical protein.	-
Os03g0242900	264.144	307.938	297.641	501.747	596.686	459.136	289.908	519.189	-0.841336	0.000249953	0.00345698	Os03g0242900	chr03	7559117	7561984	-	2343	-	Similar to SBT2 protein (Subtilisin-like protease).	Peptidase_S8
Os10g0112600	218.939	261.647	293.131	526.73	489.416	418.878	257.905	478.341	-0.892476	0.000254797	0.00350905	Os10g0112600	chr10	840130	843850	-	1758	-	Nonaspanin (TM9SF) family protein.	-
novel.1672	64.7065	58.3673	60.8811	150.94	113.016	134.194	61.3183	132.717	-1.11246	0.000256447	0.0035268	-	chr07	1779954	1786368	-	2297	-	-	-
Os04g0604200	62.0474	63.399	14.6566	273.775	191.552	128.443	46.701	197.923	-2.07789	0.000257022	0.00353306	Os04g0604200	chr04	30473630	30474901	-	882	-	Similar to Xyloglucan endotransglycosylase (Fragment).	-
Os01g0564600	1.77278	0	0	24.9832	13.4087	19.1706	0.590927	19.1875	-4.89056	0.000259313	0.00356288	Os01g0564600	chr01	21555564	21556757	-	1194	-	Protein of unknown function DUF247%2C plant family protein.	-
Os09g0395600	110.799	55.3483	124.017	393.486	237.525	215.669	96.7214	282.227	-1.54511	0.000259645	0.00356466	Os09g0395600	chr09	13780708	13782437	-	665	-	Concanavalin A-like lectin/glucanase domain containing protein.	-
Os12g0108500	245.53	156.988	250.289	509.033	660.856	369.993	217.602	513.294	-1.23817	0.000259846	0.00356518	Os12g0108500	chr12	464682	468347	+	2094	-	Similar to Leucine Rich Repeat family protein%2C expressed.	-
Os12g0580600	54.0698	64.4053	112.743	283.143	175.27	185.955	77.0727	214.79	-1.48278	0.000261916	0.00358687	Os12g0580600	chr12	24053229	24054780	+	600	-	Conserved hypothetical protein.	-
Os04g0494600	93.071	73.4623	24.8034	227.972	206.877	206.084	63.7789	213.644	-1.73827	0.00026552	0.00362397	Os04g0494600	chr04	24725907	24728708	+	1134	-	Protein of unknown function DUF642 family protein.	-
Os03g0728500	76.2296	41.2597	32.6954	168.637	113.974	168.701	50.0616	150.437	-1.58008	0.000265615	0.00362397	Os03g0728500	chr03	29741931	29745253	+	1419	-	Forkhead-associated domain containing protein.	FHA
Os07g0149900	25.7053	28.1773	23.676	78.0726	64.17	64.2215	25.8529	68.8214	-1.41032	0.000266853	0.00363577	Os07g0149900	chr07	2595756	2599060	-	477	-	X8 domain containing protein.	-
Os02g0102400	742.796	600.781	563.714	1381.36	990.326	1178.03	635.763	1183.24	-0.895466	0.0002677	0.00364055	Os02g0102400	chr02	126773	130152	-	1506	-	Ribosomal protein S5 family protein.	-
Os01g0635400	144.482	128.811	226.613	530.894	339.048	342.195	166.635	404.046	-1.27936	0.000270125	0.00366842	Os01g0635400	chr01	25466388	25474144	+	1155	-	Similar to mRNA-associated protein mrnp 41 (Rae1 protein homolog).	-
Os05g0409500	63.8201	30.19	36.0777	106.179	164.735	115.982	43.3626	128.965	-1.56683	0.000270543	0.00367239	Os05g0409500	chr05	19997585	19999679	-	1464	-	Similar to MtN21 protein.	DUF6
Os01g0945001	141.823	115.728	124.017	374.748	196.341	321.108	127.189	297.399	-1.22422	0.000272163	0.00369096	Os01g0945001	chr01	41542086	41545870	-	1233	-	Similar to RECA3 (RECA HOMOLOG 3)%3B DNA binding / DNA-dependent ATPase.	-
Os03g0816400	163.096	125.792	161.222	315.413	249.976	308.647	150.037	291.345	-0.957073	0.000275981	0.00373927	Os03g0816400	chr03	34227528	34232133	-	1716	-	GTP-binding protein%2C HSR1-related domain containing protein.	-
Os01g0152300	928.051	805.067	1392.37	2859.54	2197.11	1829.83	1041.83	2295.49	-1.13997	0.00027645	0.0037439	Os01g0152300	chr01	2820074	2820744	-	462	-	Similar to Histone H2B.1.	Histone
Os04g0535200	43.4332	39.247	12.4017	85.3594	112.058	197.457	31.694	131.625	-2.04729	0.000280595	0.00378777	Os04g0535200	chr04	26746714	26748520	-	1479	-	Peptidase A1 domain containing protein.	-
Os09g0474100	341.26	171.077	199.555	684.957	436.739	658.51	237.297	593.402	-1.3207	0.000280783	0.00378856	Os09g0474100	chr09	18141491	18144511	+	1287	-	Similar to TA1 protein (Fragment).	HLH
Os12g0289600	266.804	134.849	235.632	682.875	358.203	658.51	212.428	566.529	-1.41468	0.000282296	0.00380267	Os12g0289600	chr12	11139235	11141557	+	969	-	Conserved hypothetical protein.	-
Os04g0430700	610.723	496.122	688.858	1201.28	1635.86	942.235	598.568	1259.79	-1.07382	0.000285716	0.00383569	Os04g0430700	chr04	21358943	21361513	+	2334	-	Peptidase S8%2C subtilisin-related domain containing protein.	Peptidase_S8
Os01g0931200	283.645	192.21	414.893	822.365	636.912	647.008	296.916	702.095	-1.2425	0.000286603	0.00384056	Os01g0931200	chr01	40862786	40864367	-	954	-	Armadillo-type fold domain containing protein.	-
Os04g0616900	165.755	130.823	126.272	351.847	234.652	293.31	140.95	293.27	-1.05475	0.000287102	0.00384548	Os04g0616900	chr04	31340285	31344722	+	1191	-	Similar to H0525G02.14 protein.	-
Os03g0735200	5.31835	4.02533	3.38228	23.9423	24.9018	25.8803	4.24199	24.9081	-2.54034	0.000287884	0.00385068	Os03g0735200	chr03	30115161	30116708	-	1008	-	Similar to Pentatricopeptide (PPR) repeat-containing protein.	-
Os12g0433500	289.85	214.349	282.984	656.851	395.556	671.93	262.394	574.779	-1.13104	0.000288817	0.0038614	Os12g0433500	chr12	14026695	14037353	-	4041	-	Similar to FU (FUSED)%3B protein serine/threonine kinase.	Pkinase
Os01g0214001	39.8876	24.152	34.9503	165.514	125.467	58.4703	32.9966	116.484	-1.8175	0.000289448	0.00386757	Os01g0214001	chr01	6221644	6224197	+	453	-	Hypothetical protein.	-
Os05g0521600	59.3882	50.3167	68.7731	206.112	130.256	116.941	59.4927	151.103	-1.34518	0.000290152	0.00387262	Os05g0521600	chr05	25949173	25952201	+	1197	-	Pectin lyase fold/virulence factor domain containing protein.	-
Os10g0109600	2001.47	1374.65	2774.6	4864.44	7211.95	3613.66	2050.24	5230.02	-1.35113	0.000290465	0.00387458	Os10g0109600	chr10	677177	678880	-	981	-	Peroxidase (EC 1.11.1.7).	-
Os03g0236966	196.779	169.064	188.28	481.968	285.413	387.246	184.708	384.876	-1.05848	0.000295053	0.00392417	Os03g0236966	chr03	7212586	7221029	+	1740	-	Similar to TPR Domain containing protein%2C expressed.	-
Os02g0711300	1.77278	2.01267	3.38228	21.8603	19.1552	19.1706	2.38924	20.0621	-3.09233	0.000295388	0.00392417	Os02g0711300	chr02	29468413	29469191	+	459	-	Heat shock protein Hsp20 domain containing protein.	-
Os07g0480800	362.534	510.211	296.513	866.085	921.367	677.681	389.753	821.711	-1.07564	0.000300565	0.00398391	Os07g0480800	chr07	17490699	17492940	+	906	-	Cellulase (EC 3.2.1.4).	-
Os01g0149400	663.02	686.319	545.675	1317.87	1123.45	967.157	631.672	1136.16	-0.846349	0.000302306	0.00400155	Os01g0149400	chr01	2674414	2674683	+	268	-	Hypothetical protein.	-
Os04g0185100	123.208	104.659	107.106	384.117	180.059	263.596	111.658	275.924	-1.30379	0.000302567	0.0040032	Os04g0185100	chr04	5785639	5788514	-	1767	-	DNA replication factor CDT1-like domain containing protein.	-
Os05g0382200	93.071	78.494	105.978	220.685	321.808	156.24	92.5144	232.911	-1.33299	0.000302982	0.00400688	Os05g0382200	chr05	18475523	18479481	-	1362	-	Similar to Cation/H+ exchanger (Fragment).	Na_H_Exchanger
Os01g0598400	20.387	30.19	28.1857	75.9907	68.0011	67.0971	26.2542	70.3629	-1.42719	0.000303741	0.00401511	Os01g0598400	chr01	23510098	23512343	-	1557	-	Cyclin-like F-box domain containing protein.	-
Os04g0472700	60.2746	35.2217	63.1359	153.022	109.185	142.821	52.8774	135.009	-1.35242	0.00030631	0.00404052	Os04g0472700	chr04	23632417	23634575	+	888	-	Similar to H0305E08.4 protein.	-
Os07g0649100	29.2509	38.2407	89.0668	180.087	230.821	131.319	52.1861	180.742	-1.79908	0.000306353	0.00404052	Os07g0649100	chr07	27132411	27137858	+	2901	-	Armadillo-like helical domain containing protein.	-
Os03g0733600	65.5929	51.323	76.6651	202.989	118.762	154.323	64.527	158.692	-1.299	0.000309617	0.00407076	Os03g0733600	chr03	30045181	30048795	-	684	-	SSXT family protein.	SSXT
Os04g0559100	41.6604	35.2217	87.9394	246.709	162.82	128.443	54.9405	179.324	-1.71137	0.000309618	0.00407076	Os04g0559100	chr04	28015166	28015926	+	549	-	Similar to Pollen-specific kinase partner protein.	DUF315
Os07g0681600	95.7302	62.3927	52.9891	208.194	128.34	238.674	70.3707	191.736	-1.44174	0.000311521	0.00408844	Os07g0681600	chr07	28901514	28908685	+	2661	-	DNA helicase%2C ATP-dependent%2C RecQ type domain containing protein.	HRDC
Os02g0787000	272.122	205.292	68.7731	641.236	413.753	979.618	182.062	678.202	-1.89554	0.000315797	0.00412423	Os02g0787000	chr02	33427245	33427781	-	537	-	Allergen V5/Tpx-1 related family protein.	SCP
Os02g0554800	164.869	123.779	187.153	292.512	369.696	298.103	158.6	320.104	-1.0142	0.000325224	0.00422287	Os02g0554800	chr02	20955271	20956117	+	702	-	Conserved hypothetical protein.	-
Os12g0613250	57.6154	69.437	84.5571	237.341	130.256	161.033	70.5365	176.21	-1.32309	0.000326516	0.0042339	Os12g0613250	chr12	25977889	25982348	-	1953	-	Similar to BTB/POZ%3B Superoxide dismutase%2C copper/zinc binding%3B NPH3.	BTB
Os05g0424800	709.999	676.256	740.72	1120.08	1323.63	1061.09	708.992	1168.27	-0.720701	0.000326652	0.0042339	Os05g0424800	chr05	20807123	20811218	-	1077	-	Similar to AER274Wp.	DUF803
Os02g0198400	386.466	231.457	290.876	653.728	542.093	630.713	302.933	608.845	-1.00594	0.000330074	0.00426882	Os02g0198400	chr02	5511434	5517919	-	3261	-	Similar to predicted protein.	-
Os08g0240500	208.302	184.159	75.5377	537.139	285.413	798.455	156	540.336	-1.79058	0.000331445	0.00428087	Os08g0240500	chr08	8488370	8489782	+	690	-	Glycoside hydrolase%2C family 16 domain containing protein.	-
Os01g0777300	45.2059	43.2723	36.0777	129.08	71.8321	151.448	41.5187	117.453	-1.49768	0.000332535	0.00429278	Os01g0777300	chr01	32893402	32899783	+	2511	-	DNA repair protein (XPGC)/yeast Rad family protein.	XPG_I
Os02g0538900	150.686	136.861	240.142	434.084	336.174	387.246	175.897	385.835	-1.13534	0.000334571	0.00431035	Os02g0538900	chr02	19962640	19967923	-	981	-	Basic-leucine zipper (bZIP) transcription factor domain containing protein.	-
Os04g0233851	8.86391	12.076	13.5291	44.7616	39.2682	38.3412	11.4897	40.7904	-1.83668	0.000339401	0.00435549	Os04g0233851	chr04	8948714	8949839	+	848	-	Non-protein coding transcript.	-
Os01g0707500	35.4556	26.1647	45.0971	170.719	95.7762	74.7653	35.5725	113.753	-1.67849	0.000353142	0.00451335	Os01g0707500	chr01	29382708	29385646	-	2198	-	Similar to Transcription factor LAX PANICLE.	-
Os04g0551300	73.5704	55.3483	76.6651	136.367	165.693	138.028	68.528	146.696	-1.09885	0.000355411	0.00453246	Os04g0551300	chr04	27608423	27612487	-	1257	-	Similar to Growth regulator like protein.	-
Os12g0416800	79.7752	68.4307	23.676	303.963	188.679	137.07	57.2939	209.904	-1.86801	0.000361374	0.0045945	Os12g0416800	chr12	12864424	12866177	+	435	-	Conserved hypothetical protein.	-
Os11g0112200	15.0686	3.019	5.63714	39.5568	40.226	50.8021	7.90826	43.5283	-2.43845	0.00036383	0.00462171	Os11g0112200	chr11	571319	573032	+	954	-	Similar to Cationic peroxidase 1 precursor (EC 1.11.1.7) (PNPC1).	-
Os05g0449900	354.556	480.021	368.669	818.201	915.62	614.418	401.082	782.746	-0.9647	0.000375241	0.004742	Os05g0449900	chr05	22081376	22083466	-	948	-	Homeodomain-like containing protein.	Myb_DNA-binding
Os12g0552900	155.118	76.4813	147.693	362.257	236.567	363.283	126.431	320.702	-1.34246	0.000375494	0.00474314	Os12g0552900	chr12	22477070	22481284	-	2757	-	NB-ARC domain containing protein.	NB-ARC
Os02g0710700	121.436	63.399	114.998	322.7	205.919	225.255	99.9441	251.291	-1.32933	0.000376685	0.00475408	Os02g0710700	chr02	29438189	29440763	+	1044	-	Hypothetical conserved gene.	-
Os06g0683000	100.162	71.4497	43.9697	262.324	150.369	190.747	71.8605	201.147	-1.47963	0.000381994	0.00481279	Os06g0683000	chr06	28467984	28471154	+	1398	-	Zinc finger%2C C2H2-like domain containing protein.	-
Os08g0540500	110.799	77.4877	119.507	241.505	210.708	192.665	102.598	214.959	-1.06738	0.000385786	0.00485222	Os08g0540500	chr08	27064824	27068182	+	948	-	Bicoid-interacting 3 domain containing protein.	-
Os02g0179400	44.3195	24.152	30.4405	174.883	77.5787	83.3921	32.9707	111.951	-1.75845	0.000387282	0.00486078	Os02g0179400	chr02	4413010	4415318	-	1242	-	Similar to Tubby-like protein 13.	Tub
Os12g0106100	49.6379	33.209	37.2051	124.916	75.6632	116.941	40.0173	105.84	-1.39877	0.00039839	0.00497356	Os12g0106100	chr12	324750	328087	+	801	-	Hypothetical conserved gene.	-
Os08g0163100	79.7752	98.6207	122.89	252.955	177.186	220.462	100.428	216.868	-1.11356	0.000398659	0.00497356	Os08g0163100	chr08	3722366	3726241	-	1413	-	Nuf2 family protein.	-
Os03g0586700	950.211	1015.39	1075.57	1610.38	2001.72	1515.44	1013.72	1709.18	-0.753898	0.000399958	0.00498551	Os03g0586700	chr03	21647446	21659950	-	3771	-	Conserved hypothetical protein.	-
Os12g0555600	829.662	554.49	481.412	1674.92	1088.98	1270.05	621.854	1344.65	-1.11175	0.000403627	0.00502057	Os12g0555600	chr12	22602934	22607307	-	3648	-	Cellulose synthase-like protein%2C Cell wall biosynthesis	-
Os08g0485000	120.549	107.678	224.358	526.73	409.922	280.849	150.862	405.834	-1.42962	0.000405125	0.00503408	Os08g0485000	chr08	23969407	23970640	-	453	-	Similar to PHI-1.	-
Os01g0709500	5740.27	5416.09	6033.99	9210.48	13151	8754.25	5730.12	10371.9	-0.85607	0.000412354	0.00510528	Os01g0709500	chr01	29483251	29492536	-	3045	-	Conserved hypothetical protein.	Pkinase_Tyr
Os06g0544100	444.968	355.236	400.237	679.752	643.616	934.567	400.147	752.645	-0.911212	0.000414095	0.00512034	Os06g0544100	chr06	20522130	20524853	+	2052	-	Tyrosine protein kinase domain containing protein.	Pkinase_Tyr
Os03g0699100	30.1373	29.1837	32.6954	141.572	59.3812	84.3506	30.6721	95.1012	-1.63204	0.000415342	0.00513143	Os03g0699100	chr03	28023221	28024490	-	738	-	WD40 repeat-like domain containing protein.	-
Os05g0354400	961.734	1138.16	1098.11	1567.7	1745.04	1776.16	1066	1696.3	-0.670512	0.000417615	0.00515733	Os05g0354400	chr05	16781887	16786652	-	1607	-	Similar to ESK1 (ESKIMO 1).	-
Os04g0412500	710.885	462.913	1113.9	2324.48	2929.79	1270.05	762.566	2174.78	-1.51223	0.000419903	0.00518123	Os04g0412500	chr04	20388100	20390005	+	837	-	Similar to OSIGBa0134P10.2 protein.	-
Os02g0260200	265.031	248.564	311.17	443.452	687.673	491.726	274.922	540.95	-0.977349	0.00042243	0.00520582	Os02g0260200	chr02	9042064	9046144	+	1548	-	Kelch repeat-containing F-box protein%2C Regulation of panicle architecture	-
Os06g0638700	62.0474	68.4307	67.6457	167.596	141.749	115.024	66.0412	141.456	-1.09914	0.000423134	0.00521231	Os06g0638700	chr06	25959471	25963252	-	819	-	Putative cyclase family protein.	-
Os04g0617900	3.54556	3.019	9.01942	18.7374	64.17	27.7974	5.19466	36.9016	-2.85123	0.000424261	0.0052218	Os04g0617900	chr04	31393340	31395182	-	372	-	Similar to germin-like protein subfamily 1 member 11.	-
Os09g0521300	0	0	0	13.5326	5.74657	13.4194	0	10.8995	-5.88531	0.000437636	0.00535715	Os09g0521300	chr09	20363949	20365094	-	1146	-	Similar to TCP family transcription factor.	TCP
Os02g0591800	721.522	565.559	753.122	1390.73	1027.68	1265.26	680.068	1227.89	-0.852422	0.000437829	0.00535728	Os02g0591800	chr02	22885246	22888126	-	996	-	Brix domain containing protein.	-
Os01g0751600	243.757	184.159	225.486	460.108	348.625	406.417	217.801	405.05	-0.894324	0.000439754	0.00537539	Os01g0751600	chr01	31524164	31527114	-	1236	-	Class III lipase%2C Regulation of tillering%2C plant height%2C and spikelet fertility	-
Os01g0846500	227.802	148.937	264.945	461.149	480.796	393.956	213.895	445.3	-1.05853	0.000440952	0.00538649	Os01g0846500	chr01	36359709	36365448	+	1241	-	Hypothetical conserved gene.	-
Os02g0654600	290.736	186.172	428.423	757.825	696.293	651.8	301.777	701.973	-1.21888	0.000443209	0.0054073	Os02g0654600	chr02	26409837	26411903	-	1794	-	Domain of unknown function DUF632 domain containing protein.	-
Os12g0224400	34.5692	44.2787	9.01942	193.62	91.9451	99.6871	29.2891	128.417	-2.12563	0.000443787	0.0054121	Os12g0224400	chr12	6754961	6756761	-	1503	-	Similar to Exostosin family protein%2C expressed.	-
Os01g0727100	102.821	83.5257	77.7925	248.791	185.806	152.406	88.0465	195.668	-1.149	0.000444962	0.00542191	Os01g0727100	chr01	30311446	30315773	+	1611	-	Glycosyl transferase%2C family 8 protein.	Glyco_transf_8
Os05g0210400	23.0462	16.1013	29.3131	100.974	87.1563	45.0509	22.8202	77.727	-1.77063	0.000446377	0.00543689	Os05g0210400	chr05	6838742	6842591	+	1305	-	Lipase%2C GDSL domain containing protein.	Lipase_GDSL
Os07g0659800	48.7515	23.1457	77.7925	215.48	120.678	163.909	49.8966	166.689	-1.74338	0.000447903	0.00544868	Os07g0659800	chr07	27807792	27811531	+	909	-	Similar to Ubiquitin ligase SINAT5 (EC 6.3.2.-) (Seven in absentia homolog 5). Splice isoform 2.	-
Os04g0487300	279.213	180.134	205.192	538.18	381.189	436.131	221.513	451.834	-1.02673	0.000452672	0.00549301	Os04g0487300	chr04	24352461	24355355	-	504	-	Similar to DNA-directed RNA polymerases II 24 kDa polypeptide.	-
Os01g0195200	866.89	524.3	885.031	1995.54	1325.54	1514.48	758.74	1611.85	-1.08698	0.000453058	0.00549542	Os01g0195200	chr01	5109949	5112457	-	1347	-	Similar to Serine/threonine-protein kinase PBS1 (EC 2.7.1.37) (AvrPphB susceptible protein 1).	Pkinase_Tyr
Os02g0653200	2184.95	2527.91	1588.55	4749.94	3214.25	4742.81	2100.47	4235.66	-1.01173	0.000457101	0.00553528	Os02g0653200	chr02	26343570	26344263	-	498	-	Cupredoxin domain containing protein.	Cu_bind_like
Os01g0233500	93.071	55.3483	60.8811	208.194	143.664	151.448	69.7668	167.769	-1.26129	0.000459352	0.00555336	Os01g0233500	chr01	7389373	7393708	-	1527	-	Cyclin.	Cyclin_C
Os12g0267900	221.598	211.33	286.367	682.875	402.26	448.592	239.765	511.242	-1.09292	0.000462754	0.00558756	Os12g0267900	chr12	9565932	9570984	+	1176	-	Zinc finger%2C RING/FYVE/PHD-type domain containing protein.	-
Os01g0105900	1263.99	1285.09	1224.39	2189.16	1757.49	2043.59	1257.82	1996.74	-0.666592	0.000464071	0.00559675	Os01g0105900	chr01	309520	313170	-	1140	-	Carbohydrate/purine kinase domain containing protein.	PfkB
Os11g0244300	132.072	111.703	164.604	305.004	234.652	271.264	136.127	270.306	-0.991004	0.000464087	0.00559675	Os11g0244300	chr11	7753682	7754794	-	682	-	Similar to ATPase%2C AAA family protein.	-
Os07g0592600	182.597	128.811	170.242	331.028	278.709	302.895	160.55	304.211	-0.921261	0.000468823	0.00564457	Os07g0592600	chr07	24149718	24152074	-	1818	-	Indole-3-acetic acid (IAA)-amido synthetase%2C Auxin signaling and defense signaling in a pathogen-nonspecific manner	-
Os11g0644100	10.6367	9.057	39.46	139.49	83.3253	65.18	19.7179	95.9983	-2.29593	0.000472402	0.00568298	Os11g0644100	chr11	25552080	25553309	+	1200	-	Leucine-rich repeat%2C N-terminal domain containing protein.	LRRNT_2
novel.1737	21.2734	9.057	11.2743	67.6629	48.8459	42.1753	13.8682	52.8947	-1.91787	0.000477018	0.00572207	-	chr07	24174921	24175613	-	527	-	-	-
Os02g0753000	547.79	536.376	665.182	1154.43	2010.34	910.603	583.116	1358.46	-1.2204	0.000477344	0.00572364	Os02g0753000	chr02	31663080	31665818	+	1104	-	Similar to Trehalose-6-phosphate phosphatase.	-
Os07g0545300	1005.17	922.808	1306.69	2425.46	1715.35	1909.39	1078.22	2016.73	-0.903594	0.000482318	0.00577383	Os07g0545300	chr07	21589820	21590917	+	408	-	Similar to Histone H2A.	Histone
Os07g0628600	164.869	114.722	198.427	454.903	250.934	449.551	159.339	385.129	-1.27382	0.000488797	0.00583707	Os07g0628600	chr07	26044575	26047500	-	888	-	Origin recognition complex subunit 6 family protein.	-
Os03g0747100	100.162	73.4623	158.967	338.315	222.201	270.305	110.864	276.94	-1.32307	0.000490362	0.00585338	Os03g0747100	chr03	30723352	30725454	+	1227	-	ERG2/sigma1 receptor-like domain containing protein.	-
Os01g0153100	2224.84	1917.07	2874.94	5061.19	4393.25	3661.58	2338.95	4372.01	-0.902549	0.000490645	0.00585437	Os01g0153100	chr01	2857382	2858128	-	462	-	Similar to Histone H2B-3 (Fragment).	Histone
Os12g0590900	287.191	270.704	197.3	532.976	437.697	448.592	251.731	473.088	-0.90836	0.000492273	0.0058714	Os12g0590900	chr12	24742000	24745782	+	2727	-	Pyridoxal phosphate-dependent transferase%2C major region domain containing protein.	-
Os02g0302900	365.193	236.488	197.3	756.784	449.19	654.676	266.327	620.217	-1.21787	0.00049472	0.00589338	Os02g0302900	chr02	11758502	11762733	+	1353	-	Reticulon family protein.	-
Os03g0417700	623.133	541.407	615.575	1010.78	1601.38	947.028	593.372	1186.4	-0.999641	0.000497024	0.00591843	Os03g0417700	chr03	17340417	17342284	-	1647	-	Similar to Phytochrome P450.	p450
Os04g0661300	477.765	380.394	363.032	777.603	640.743	716.022	407.063	711.456	-0.804354	0.000497542	0.00592219	Os04g0661300	chr04	33740412	33746973	-	1041	-	Similar to H0112G12.10 protein.	-
Os02g0752300	93.071	63.399	147.693	312.29	203.046	274.14	101.388	263.158	-1.37844	0.000498913	0.0059361	Os02g0752300	chr02	31622776	31627571	-	990	-	Conserved hypothetical protein.	-
Os03g0119300	476.878	546.439	917.726	1392.82	1199.12	1709.06	647.014	1433.66	-1.14862	0.000503141	0.00597668	Os03g0119300	chr03	1034068	1036671	-	2265	-	Peptidase S8%2C subtilisin-related domain containing protein.	Peptidase_S8
Os01g0220700	448.514	368.318	313.425	825.488	1167.51	567.45	376.752	853.483	-1.17911	0.000509827	0.00604141	Os01g0220700	chr01	6612386	6613717	-	393	-	Similar to predicted protein.	-
Os04g0656800	563.745	383.413	746.357	1580.19	974.044	1262.38	564.505	1272.21	-1.17258	0.000512554	0.00606881	Os04g0656800	chr04	33500008	33506112	-	999	-	Similar to Peroxidase precursor (EC 1.11.1.7).	-
Os12g0596201	35.4556	56.3547	30.4405	122.834	102.481	91.0603	40.7503	105.458	-1.36983	0.000514617	0.00609078	Os12g0596201	chr12	25035755	25036192	+	438	-	Hypothetical protein.	-
novel.2379	218.939	175.102	245.779	519.443	315.104	545.404	213.273	459.983	-1.10918	0.000515336	0.00609436	-	chr11	4028449	4034594	+	3656	-	PF00271:Helicase conserved C-terminal domain	Helicase_C
novel.691	142.709	144.912	193.918	324.782	391.725	259.762	160.513	325.423	-1.02143	0.000516417	0.00610468	-	chr03	25862321	25866750	+	2395	-	-	-
Os04g0479000	55.8426	15.095	57.4988	212.357	108.227	158.157	42.8121	159.581	-1.898	0.000528957	0.00622529	Os04g0479000	chr04	23955481	23959974	+	1495	-	Similar to OSIGBa0116M22.9 protein.	AAA
Os04g0651000	85.9799	69.437	111.615	232.136	238.483	148.572	89.0108	206.397	-1.21512	0.000529272	0.00622649	Os04g0651000	chr04	33179647	33181417	-	960	-	Similar to Peroxidase.	-
Os05g0490800	613.382	418.635	462.245	1032.64	793.027	951.82	498.088	925.829	-0.893513	0.00052991	0.0062315	Os05g0490800	chr05	24122525	24126672	-	750	-	Similar to Proteasome subunit alpha type.	Proteasome
novel.2435	3.54556	4.02533	1.12743	32.27	13.4087	24.9218	2.89944	23.5335	-2.99622	0.000530157	0.0062319	-	chr11	22743368	22747774	+	992	-	-	-
Os03g0205800	12.4095	7.04433	7.89199	35.3929	35.4372	35.4656	9.11527	35.4319	-1.94687	0.000530678	0.00623301	Os03g0205800	chr03	5538810	5540247	-	1218	-	Similar to Acetyltransferase%2C GNAT family protein%2C expressed.	Acetyltransf_1
Os06g0699700	213.62	149.944	190.535	323.741	399.387	325.9	184.7	349.676	-0.92025	0.000531058	0.00623498	Os06g0699700	chr06	29417421	29418950	+	999	-	Similar to Aminodeoxychorismate synthase/glutamine amidotransferase.	-
Os02g0231000	68.2521	60.38	40.5874	123.875	164.735	115.982	56.4065	134.864	-1.25282	0.000531415	0.00623668	Os02g0231000	chr02	7365983	7366298	+	69	-	Hypothetical conserved gene.	-
Os07g0565400	241.098	181.14	417.148	797.381	793.027	517.606	279.796	702.671	-1.32962	0.000536008	0.00628645	Os07g0565400	chr07	22671598	22672521	-	312	-	Similar to SRF8 (STRUBBELIG-RECEPTOR FAMILY 8).	Pkinase_Tyr
Os03g0244600	39.0012	14.0887	50.7342	172.801	129.298	81.475	34.608	127.858	-1.88731	0.000538025	0.00629551	Os03g0244600	chr03	7646649	7650520	+	1664	-	Similar to AUX1-like protein.	Aa_trans
Os11g0641300	54.9562	39.247	55.244	124.916	109.185	100.646	49.8157	111.582	-1.16289	0.000538362	0.00629551	Os11g0641300	chr11	25399957	25400721	+	711	-	Conserved hypothetical protein.	-
Os03g0137600	265.031	271.71	271.71	471.558	404.176	448.592	269.484	441.442	-0.71199	0.000550754	0.00642759	Os03g0137600	chr03	2073420	2074942	+	756	-	Conserved hypothetical protein.	-
Os05g0554601	25.7053	6.038	58.6262	167.596	176.228	109.272	30.1232	151.032	-2.33197	0.00055444	0.0064603	Os05g0554601	chr05	27579146	27579822	+	129	-	Conserved hypothetical protein.	-
Os03g0853500	26.5917	20.1267	25.9308	57.2532	90.0296	58.4703	24.2164	68.5844	-1.50217	0.000554922	0.00646335	Os03g0853500	chr03	35953560	35955166	+	1041	-	Similar to Protein Brevis radix-like 4.	-
Os04g0624701	34.5692	29.1837	39.46	159.268	59.3812	104.48	34.4043	107.71	-1.64669	0.000555873	0.00647186	Os04g0624701	chr04	31762674	31763365	-	414	-	Hypothetical conserved gene.	-
Os03g0839200	450.287	363.286	1128.56	2042.38	2091.75	1531.73	647.376	1888.62	-1.54529	0.000557064	0.00648314	Os03g0839200	chr03	35266207	35269744	+	1551	-	Multi antimicrobial extrusion protein MatE family protein.	MatE
Os09g0415700	445.855	265.672	492.686	986.838	691.504	920.189	401.404	866.177	-1.10974	0.00055924	0.00650072	Os09g0415700	chr09	14867389	14870846	+	1851	-	Protein of unknown function DUF248%2C methyltransferase putative family protein.	-
Os11g0581700	21.2734	26.1647	16.9114	49.9665	68.0011	64.2215	21.4498	60.7297	-1.49891	0.000561283	0.00652189	Os11g0581700	chr11	21966465	21969644	+	336	-	Similar to EPIDERMAL PATTERNING FACTOR-like protein 4.	-
Os06g0138900	0	0	0	17.6965	16.282	2.87559	0	12.2847	-6.05762	0.00056175	0.00652473	Os06g0138900	chr06	2050318	2051654	+	1053	-	Conserved hypothetical protein.	-
Os04g0692700	206.529	154.975	214.211	438.247	307.442	375.744	191.905	373.811	-0.961783	0.000566156	0.00656479	Os04g0692700	chr04	35445566	35451211	-	2358	-	SNF2 N-terminal domain and helicase C-terminal domain containing protein%2C ENL1-like	SNF2_N
Os12g0125300	51.4107	58.3673	42.8423	149.899	86.1986	139.945	50.8734	125.348	-1.29856	0.000566463	0.00656479	Os12g0125300	chr12	1212877	1216296	-	1869	-	Mitotic checkpoint serine/threonine protein kinase%2C Bub1 domain containing protein.	-
novel.2677	131.186	103.652	183.771	293.553	362.992	255.928	139.536	304.157	-1.12622	0.000567997	0.00657902	-	chr12	27220175	27225607	+	5433	-	PF17921:Integrase zinc binding domain|PF00665:Integrase core domain|PF00078:Reverse transcriptase (RNA-dependent DNA polymerase)|PF17919:RNase H-like domain found in reverse transcriptase|PF03732:Retrotransposon gag protein|PF08284:Retroviral aspartyl protease	RVT_1
Os04g0683100	634.656	608.832	574.988	1152.35	925.198	919.23	606.159	998.927	-0.720191	0.000568675	0.00658427	Os04g0683100	chr04	34877803	34881555	-	609	-	Similar to Cleavage and polyadenylation specificity factor 5.	-
Os04g0475600	1165.6	1261.94	1925.65	3255.11	3853.08	2268.84	1451.06	3125.67	-1.10733	0.000570524	0.00660307	Os04g0475600	chr04	23795593	23797531	-	903	-	2OG-Fe(II) oxygenase domain containing protein.	2OG-FeII_Oxy
Os12g0576700	874.868	791.984	939.147	1359.5	1837.95	1344.82	868.666	1514.09	-0.801772	0.000574044	0.00663507	Os12g0576700	chr12	23810618	23814363	-	1836	-	Similar to Diphosphonucleotide phosphatase 1 precursor.	Metallophos
Os04g0132500	1365.04	1164.33	2011.33	3561.15	2578.29	2995.41	1513.57	3044.95	-1.00869	0.000574195	0.00663507	Os04g0132500	chr04	2034480	2038824	+	3444	-	Protein kinase%2C core domain containing protein.	Pkinase
Os02g0158100	227.802	173.089	246.907	505.91	345.752	420.795	215.933	424.152	-0.974078	0.000576371	0.00665496	Os02g0158100	chr02	3166617	3170816	-	1632	-	EF hand domain containing protein.	-
Os03g0625900	288.077	260.64	276.22	477.804	407.049	539.652	274.979	474.835	-0.787851	0.000586489	0.0067452	Os03g0625900	chr03	23817641	23824212	-	1536	-	WD40 repeat-like domain containing protein.	WD40
Os08g0432800	202.984	200.26	319.062	477.804	503.783	441.882	240.769	474.49	-0.980664	0.000589403	0.00677339	Os08g0432800	chr08	20974277	20977254	-	1038	-	Similar to BHLH transcription activator Ivory seed.	HLH
Os07g0642800	139.163	93.589	91.3216	277.938	203.046	212.794	108.025	231.259	-1.09452	0.000597263	0.00685566	Os07g0642800	chr07	26768377	26774119	+	1485	-	Similar to plectin-related.	-
Os06g0213900	69.1385	43.2723	68.7731	179.046	110.143	149.531	60.3946	146.24	-1.2751	0.000599624	0.00687307	Os06g0213900	chr06	5800188	5800849	+	348	-	Conserved hypothetical protein.	-
Os10g0543800	400.649	474.989	402.492	865.044	636.912	724.649	426.043	742.202	-0.800597	0.00059992	0.00687307	Os10g0543800	chr10	21231593	21233093	-	837	-	Similar to Glutathione S-transferase GST 11 (EC 2.5.1.18).	GST_N
Os07g0123500	54.0698	39.247	98.0862	191.538	192.51	138.987	63.801	174.345	-1.45475	0.00061477	0.00702085	Os07g0123500	chr07	1213610	1217544	-	1584	-	BTB/POZ fold domain containing protein.	-
Os02g0165500	160.437	118.747	292.004	638.113	461.641	393.956	190.396	497.903	-1.38842	0.000619032	0.00706126	Os02g0165500	chr02	3540933	3542667	+	1221	-	Conserved hypothetical protein.	-
Os01g0888500	459.15	373.35	470.137	766.152	652.236	787.912	434.213	735.433	-0.76022	0.00064084	0.00726757	Os01g0888500	chr01	38618768	38621877	-	2382	-	Similar to Phosphoribosylformylglycinamidine synthase.	-
Os03g0352500	395.33	349.198	422.785	641.236	628.292	606.749	389.104	625.426	-0.684978	0.000652251	0.00737698	Os03g0352500	chr03	13244838	13247880	+	645	-	Similar to AGR379Wp.	-
novel.1887	7.09113	10.0633	21.4211	93.6871	39.2682	43.1338	12.8585	58.6964	-2.20432	0.000652771	0.00737941	-	chr08	6801755	6802790	-	915	-	-	-
Os12g0605100	897.028	882.555	1198.46	1791.51	1506.56	2107.81	992.679	1801.96	-0.860552	0.00065297	0.00737941	Os12g0605100	chr12	25536142	25538883	-	1419	-	Conserved hypothetical protein.	-
Os08g0491100	94.8438	92.5827	110.488	224.849	171.439	179.245	99.3048	191.845	-0.950896	0.000658114	0.00743468	Os08g0491100	chr08	24267785	24270358	+	447	-	Conserved hypothetical protein.	-
Os10g0144000	2.65917	2.01267	0	21.8603	11.4931	23.9632	1.55728	19.1056	-3.56102	0.000661069	0.00745386	Os10g0144000	chr10	2667065	2667466	+	402	-	Conserved hypothetical protein.	-
Os04g0486800	32.7965	34.2153	19.1663	123.875	49.8036	114.065	28.726	95.9146	-1.73394	0.000662818	0.00746558	Os04g0486800	chr04	24312618	24319681	+	2781	-	Similar to predicted protein.	Helicase_C
Os04g0447900	52.2971	34.2153	21.4211	79.1136	102.481	163.909	35.9778	115.168	-1.67173	0.000665093	0.00748466	Os04g0447900	chr04	22332663	22333423	-	432	-	Domain of unknown function DUF623 domain containing protein.	-
Os10g0498900	217.166	103.652	94.7039	427.838	300.737	344.112	138.507	357.562	-1.36492	0.000667108	0.00750442	Os10g0498900	chr10	19033909	19036321	-	999	-	Similar to Microtubule-associated protein EB1-like protein.	CH
Os07g0208900	225.143	152.963	180.388	366.421	335.217	329.734	186.165	343.791	-0.883281	0.000669131	0.00752143	Os07g0208900	chr07	5880098	5884357	+	1373	-	Similar to transporter-related.	MFS_1
Os07g0649300	109.026	151.956	171.369	294.594	300.737	252.093	144.117	282.475	-0.97364	0.000685397	0.00767776	Os07g0649300	chr07	27141246	27145190	+	2925	-	Armadillo-like helical domain containing protein.	-
Os03g0100010	53.1835	38.2407	52.9891	109.302	97.6917	108.314	48.1377	105.102	-1.12622	0.000696933	0.00779209	Os03g0100010	chr03	4583	6476	+	1020	-	Conserved hypothetical protein.	-
Os01g0580200	179.937	152.963	225.486	380.994	314.146	346.029	186.129	347.056	-0.900101	0.000699449	0.00781723	Os01g0580200	chr01	22466601	22472572	+	2484	-	Similar to Beta-galactosidase precursor (EC 3.2.1.23) (Lactase).	-
Os01g0593500	163.096	132.836	179.261	311.249	252.849	316.315	158.398	293.471	-0.890212	0.000711177	0.0079362	Os01g0593500	chr01	23234892	23237624	-	816	-	Ribosomal protein L25 family protein.	-
Os07g0626100	397.103	294.856	399.109	753.661	595.728	610.584	363.689	653.324	-0.844898	0.000712206	0.00794465	Os07g0626100	chr07	25930459	25931321	-	504	-	Similar to 50S ribosomal protein L7/L12.	-
Os05g0553800	194.12	188.184	175.879	364.339	273.92	363.283	186.061	333.847	-0.842495	0.00071403	0.00795893	Os05g0553800	chr05	27534280	27539310	+	1089	-	Similar to Anti-silencing protein-like (Anti-silencing function 1b) (Anti- silencing factor 1-like protein).	-
Os01g0169800	972.371	1156.28	1715.94	2236	2455.7	2970.48	1281.53	2554.06	-0.995376	0.000714477	0.00796089	Os01g0169800	chr01	3577473	3581859	-	1524	-	Tryptophan aminotransferase%2C Indole-3-acetic acid (IAA) biosynthesis	-
novel.2686	151.573	132.836	205.192	326.864	272.004	418.878	163.2	339.249	-1.05737	0.000721149	0.00802302	-	chr12	1069929	1073513	-	2368	-	PF01501:Glycosyl transferase family 8	Glyco_transf_8
Os03g0221500	577.927	303.913	827.532	1985.13	1055.45	1535.57	569.79	1525.38	-1.42095	0.000721577	0.00802474	Os03g0221500	chr03	6369452	6373704	+	1515	-	Glycoside hydrolase%2C family 17 protein.	Glyco_hydro_17
Os03g0811400	64.7065	55.3483	73.2828	125.957	125.467	136.111	64.4459	129.178	-1.00506	0.000728856	0.00809647	Os03g0811400	chr03	33973760	33975525	+	807	-	Similar to DNA binding protein.	HLH
Os09g0568266	1772.78	1186.47	1410.41	3305.07	2167.42	2866.96	1456.55	2779.82	-0.932202	0.000730949	0.00811356	Os09g0568266	chr09	22692732	22694212	-	404	-	Non-protein coding transcript.	ubiquitin
Os03g0825600	259.713	196.235	152.203	503.828	317.977	517.606	202.717	446.471	-1.13713	0.000735701	0.00816013	Os03g0825600	chr03	34674979	34676923	-	1482	-	Conserved hypothetical protein.	-
Os02g0153000	112.572	156.988	137.546	256.078	249.976	239.632	135.702	248.562	-0.87465	0.000737532	0.00817734	Os02g0153000	chr02	2928922	2932167	+	1365	-	Protein of unknown function DUF547 domain containing protein.	-
Os05g0346800	44.3195	38.2407	3.38228	209.235	129.298	119.816	28.6475	152.783	-2.40721	0.000738197	0.00818085	Os05g0346800	chr05	16327564	16328326	-	624	-	Similar to ASL5%3B DNA binding / protein binding.	-
Os03g0396000	20.387	6.038	29.3131	92.6461	59.3812	70.9312	18.5794	74.3195	-2.00481	0.000741529	0.00820612	Os03g0396000	chr03	15999306	16000543	+	1176	-	Conserved hypothetical protein.	-
Os05g0573900	73.5704	64.4053	128.527	295.635	190.595	185.955	88.8342	224.061	-1.33765	0.000746177	0.00824798	Os05g0573900	chr05	28589103	28592602	-	777	-	Similar to predicted protein.	-
Os05g0467000	267.69	247.558	340.483	491.337	481.754	503.228	285.244	492.106	-0.788068	0.00074772	0.00825814	Os05g0467000	chr05	22919336	22924421	-	1644	-	Similar to Calcium-dependent protein kinase.	-
Os02g0770700	160.437	141.893	156.712	440.329	222.201	335.485	153.014	332.672	-1.11982	0.00074792	0.00825814	Os02g0770700	chr02	32499213	32507151	-	3243	-	Peptidase C50%2C separase domain containing protein.	-
Os03g0826500	130.299	113.716	163.477	340.397	206.877	319.19	135.831	288.821	-1.08937	0.000749601	0.00827357	Os03g0826500	chr03	34715521	34721072	-	1734	-	Anthranilate synthase alpha 1 subunit.	-
Os12g0484900	130.299	87.551	186.026	387.24	255.722	308.647	134.625	317.203	-1.23795	0.000751376	0.00828692	Os12g0484900	chr12	17915628	17919491	+	1242	-	Similar to Growth-regulating factor 7.	-
Os05g0177100	24.8189	15.095	52.9891	132.203	72.7899	126.526	30.9677	110.506	-1.84243	0.00075804	0.00835412	Os05g0177100	chr05	4613625	4615139	+	1281	-	F-box domain%2C cyclin-like domain containing protein.	F-box
Os04g0653600	186.142	113.716	317.935	689.121	439.613	511.855	205.931	546.863	-1.41027	0.000771557	0.00846487	Os04g0653600	chr04	33341978	33346528	+	1824	-	Similar to AINTEGUMENTA-like protein.	-
Os02g0450000	320.873	404.546	514.107	826.529	682.884	795.58	413.176	768.331	-0.896164	0.00077261	0.00847325	Os02g0450000	chr02	14681077	14684806	+	2433	-	Similar to OSIGBa0107A02.7 protein.	-
Os03g0212400	179.051	104.659	125.144	365.38	229.863	307.688	136.285	300.977	-1.1407	0.000782294	0.00857304	Os03g0212400	chr03	5860717	5863891	+	735	-	Similar to SNAP25 homologous protein SNAP29.	-
Os01g0263300	4507.3	4902.86	4151.19	8433.92	6435.2	7088.33	4520.45	7319.15	-0.695151	0.000782864	0.00857437	Os01g0263300	chr01	8917756	8919968	+	1008	-	Similar to Peroxidase 72 precursor (EC 1.11.1.7) (Atperox P72) (PRXR8) (ATP6a).	-
Os05g0390600	351.011	263.659	181.516	588.147	473.134	617.293	265.395	559.525	-1.07415	0.000784335	0.00858257	Os05g0390600	chr05	18941617	18942774	-	1158	-	Conserved hypothetical protein.	-
Os09g0379600	837.639	660.155	444.206	1495.87	2361.84	1011.25	647.334	1622.99	-1.32561	0.000785247	0.00858613	Os09g0379600	chr09	12782374	12783648	-	633	-	Similar to Homeobox-leucine zipper protein HOX25.	Homeobox
Os05g0557800	499.924	408.571	470.137	718.268	710.659	785.995	459.544	738.307	-0.683795	0.000790119	0.00863082	Os05g0557800	chr05	27756096	27759127	-	753	-	Similar to 50S ribosomal protein L21%2C mitochondrial precursor.	-
Os07g0674400	916.528	746.699	1168.02	1814.41	1868.59	1487.64	943.748	1723.55	-0.86922	0.000790219	0.00863082	Os07g0674400	chr07	28531925	28532701	+	423	-	Pollen Ole e 1 allergen/extensin domain containing protein.	-
Os06g0597200	557.54	490.084	587.39	885.864	818.886	865.553	545.005	856.768	-0.652786	0.000793979	0.00865376	Os06g0597200	chr06	23505601	23510147	+	1152	-	Similar to DNA-binding protein phosphatase 2C.	PP2C
Os09g0454300	100.162	52.3293	78.9199	238.382	139.833	188.83	77.1371	189.015	-1.29058	0.000797178	0.00868417	Os09g0454300	chr09	17071783	17074061	+	1287	-	Cyclin-like F-box domain containing protein.	-
Os03g0594700	225.143	153.969	209.702	460.108	305.526	406.417	196.271	390.684	-0.992492	0.00080101	0.00871619	Os03g0594700	chr03	22110421	22116473	-	2592	-	Conserved hypothetical protein.	-
Os06g0664400	909.437	721.541	960.568	1613.5	1311.18	1435.88	863.849	1453.52	-0.750724	0.000811468	0.00882016	Os06g0664400	chr06	27441352	27444862	-	1311	-	HMG-I and HMG-Y%2C DNA-binding domain containing protein.	-
Os04g0610500	18.6142	16.1013	25.9308	66.6219	48.8459	55.5947	20.2155	57.0208	-1.50147	0.000817293	0.0088703	Os04g0610500	chr04	30945227	30948687	-	1023	-	Peptidase M24A%2C methionine aminopeptidase%2C subfamily 1 protein.	Peptidase_M24
Os09g0370000	57.6154	45.285	136.419	264.406	208.792	222.379	79.7731	231.859	-1.54368	0.000818717	0.00888248	Os09g0370000	chr09	12284065	12285287	+	1125	-	Conserved hypothetical protein.	-
Os02g0168300	50.5243	30.19	28.1857	123.875	77.5787	92.0189	36.3	97.8243	-1.42228	0.000821238	0.00890653	Os02g0168300	chr02	3687919	3691304	+	1170	-	Conserved hypothetical protein.	-
Os11g0257700	49.6379	47.2977	31.568	200.907	56.5079	196.499	42.8345	151.304	-1.81762	0.00082734	0.0089483	Os11g0257700	chr11	8529786	8531343	+	693	-	Similar to SAM dependent carboxyl methyltransferase.	-
Os01g0683400	72.6841	62.3927	69.9005	196.743	106.312	164.867	68.3257	155.974	-1.18966	0.000836886	0.00903941	Os01g0683400	chr01	28161732	28166115	+	1413	-	Similar to Origin recognition complex 4.	-
Os08g0566100	47.8651	57.361	69.9005	187.374	127.382	104.48	58.3755	139.745	-1.26185	0.00084435	0.00911332	Os08g0566100	chr08	28355371	28360778	-	1302	-	Protein of unknown function DUF239%2C plant domain containing protein.	-
Os02g0816000	57.6154	31.1963	101.468	229.013	141.749	202.25	63.4267	191.004	-1.59389	0.000849678	0.00915059	Os02g0816000	chr02	34958012	34961607	+	3000	-	C2 domain containing protein.	C2
Os02g0709600	105.481	139.88	119.507	204.03	241.356	225.255	121.623	223.547	-0.879563	0.000852248	0.00916869	Os02g0709600	chr02	29364087	29365508	+	873	-	Protein of unknown function DUF617%2C plant family protein.	-
Os05g0493600	18.6142	10.0633	19.1663	54.1303	39.2682	61.3459	15.9479	51.5815	-1.69364	0.000852298	0.00916869	Os05g0493600	chr05	24244154	24245932	-	1278	-	Similar to indole-3-acetate beta-glucosyltransferase.	-
Os01g0942300	83.3207	80.5067	118.38	222.767	341.921	149.531	94.0691	238.073	-1.34162	0.000854814	0.00918902	Os01g0942300	chr01	41398051	41398544	-	420	-	Similar to Beta glucanase precursor (EC 3.2.1.73) (Fragment).	Glyco_hydro_17
Os12g0209300	135.618	72.456	74.4102	316.454	187.721	205.125	94.1613	236.434	-1.3243	0.000864368	0.00927022	Os12g0209300	chr12	5703041	5708215	-	3501	-	Similar to ATPase%2C AAA family protein.	-
Os07g0659500	310.237	209.317	169.114	604.802	371.612	554.989	229.556	510.468	-1.15103	0.000867145	0.00929088	Os07g0659500	chr07	27791121	27799497	-	3978	-	Non-SMC condensin subunit%2C XCAP-D2/Cnd1 family protein.	-
Os04g0569000	158.664	129.817	243.524	382.035	358.203	356.573	177.335	365.604	-1.04589	0.000868216	0.00929896	Os04g0569000	chr04	28597338	28600300	+	1008	-	Similar to Replication factor C 40kDa subunit.	AAA
Os06g0145800	57.6154	39.247	80.0474	204.03	104.396	164.867	58.9699	157.764	-1.42184	0.000869084	0.00930486	Os06g0145800	chr06	2405409	2408049	+	819	-	Similar to Whirly family nucleic acid binding protein.	-
Os01g0152900	1001.62	920.795	1525.41	2931.37	2312.99	1828.88	1149.28	2357.75	-1.03695	0.000869635	0.00930735	Os01g0152900	chr01	2844503	2845212	-	462	-	Similar to Histone H2B.1.	Histone
Os01g0854500	22.1598	20.1267	27.0583	83.2774	40.226	93.9359	23.1149	72.4798	-1.65097	0.000878464	0.00939155	Os01g0854500	chr01	36813736	36815023	-	603	-	Homeobox domain containing protein.	Homeobox
Os01g0762400	168.414	117.741	144.311	275.856	248.06	265.513	143.489	263.143	-0.873425	0.000891235	0.00948653	Os01g0762400	chr01	32072708	32082549	-	1086	-	Similar to Import inner membrane translocase subunit TIM50.	NIF
Os06g0131300	5584.26	4367.49	11181.8	17428.9	22365.7	13596.7	7044.53	17797.1	-1.33713	0.000893476	0.00950694	Os06g0131300	chr06	1674358	1677406	-	2109	-	Arginine decarboxylase%2C Chilling stress response	-
Os01g0133900	19.5006	11.0697	9.01942	63.499	45.9726	35.4656	13.1966	48.3124	-1.85726	0.000900004	0.0095625	Os01g0133900	chr01	1869773	1870408	+	381	-	Similar to predicted protein.	-
Os04g0430400	24.8189	26.1647	32.6954	108.261	49.8036	82.4336	27.893	80.166	-1.52541	0.000902561	0.00957925	Os04g0430400	chr04	21340765	21344572	+	1689	-	Hypothetical conserved gene.	Pkinase
Os07g0572400	69.1385	57.361	101.468	135.326	192.51	187.872	75.9893	171.903	-1.18168	0.000915811	0.00969179	Os07g0572400	chr07	23110169	23111254	+	273	-	Conserved hypothetical protein.	-
Os01g0643600	0	2.01267	0	21.8603	13.4087	12.4609	0.670889	15.91	-4.57302	0.000916993	0.00969891	Os01g0643600	chr01	25880204	25883718	-	690	-	Homeodomain-related domain containing protein.	Homeobox
Os01g0891400	20.387	14.0887	23.676	88.4823	37.3527	68.0556	19.3839	64.6302	-1.73834	0.000917147	0.00969891	Os01g0891400	chr01	38755058	38759513	-	720	-	S1%2C RNA binding domain containing protein.	-
Os12g0614600	76.2296	81.513	30.4405	227.972	155.157	147.614	62.7277	176.914	-1.49099	0.00092404	0.00976476	Os12g0614600	chr12	26055221	26056980	+	1455	-	Serine/threonine protein kinase domain containing protein.	Pkinase
Os04g0412800	119.663	67.4243	165.732	373.707	226.99	296.186	117.606	298.961	-1.34728	0.000929685	0.00981732	Os04g0412800	chr04	20393546	20395280	+	1347	-	Thioredoxin fold domain containing protein.	-
Os03g0721900	327.078	250.577	401.364	852.553	589.024	548.279	326.34	663.285	-1.02358	0.000936367	0.00987591	Os03g0721900	chr03	29291384	29292028	+	471	-	Similar to Histone H2A.	-
Os11g0120200	97.503	58.3673	46.2245	253.996	135.044	158.157	67.365	182.399	-1.4317	0.000939475	0.00990285	Os11g0120200	chr11	889336	892204	-	2127	-	Protein of unknown function DUF936%2C plant family protein.	-
Os04g0482100	57.6154	32.2027	31.568	155.104	59.3812	221.42	40.462	145.302	-1.84035	0.000940246	0.00990742	Os04g0482100	chr04	24109091	24111210	-	573	-	Similar to H0510A06.16 protein.	PMSR
Os04g0418800	11468.1	10386.4	10149.1	16571.2	14598.2	17476.9	10667.9	16215.4	-0.604065	0.000946169	0.00995909	Os04g0418800	chr04	20708033	20709830	+	1089	-	Hypothetical protein.	-
Os10g0344900	36.342	17.1077	34.9503	158.227	72.7899	68.0556	29.4667	99.6909	-1.75667	0.000959505	0.0100813	Os10g0344900	chr10	10293210	10295890	+	1434	-	Multi antimicrobial extrusion protein MatE family protein.	MatE
Os03g0846900	22.1598	13.0823	15.784	49.9665	44.057	57.5118	17.0087	50.5118	-1.56326	0.000962522	0.0101082	Os03g0846900	chr03	35606676	35607866	-	516	-	Conserved hypothetical protein.	-
Os03g0100800	60.2746	38.2407	42.8423	150.94	93.8607	101.604	47.1192	115.468	-1.28816	0.000970773	0.0101742	Os03g0100800	chr03	89043	99289	+	2913	-	Plasma membrane H+-ATPase (EC 3.6.1.3).	Hydrolase
Os07g0665900	177.278	134.849	170.242	327.905	245.187	329.734	160.789	300.942	-0.903792	0.000972126	0.0101847	Os07g0665900	chr07	28118088	28125354	+	846	-	Peptidase%2C trypsin-like serine and cysteine domain containing protein.	-
Os07g0646200	7.97752	5.03167	4.50971	34.3519	21.0708	26.8388	5.83963	27.4205	-2.21495	0.000982361	0.0102699	Os07g0646200	chr07	26972587	26974902	+	2313	-	Zinc finger%2C SWIM-type domain containing protein.	-
Os12g0633200	162.21	81.513	155.585	362.257	221.243	393.956	133.103	325.819	-1.29121	0.000988008	0.0103179	Os12g0633200	chr12	27132446	27134705	-	420	-	Erg28-like family protein.	-
Os01g0699900	135.618	126.798	271.71	516.32	521.022	309.605	178.042	448.983	-1.3364	0.000991896	0.0103548	Os01g0699900	chr01	28955683	28957013	+	471	-	Similar to Plasma membrane associated protein-like.	-
Os03g0302900	392.671	268.691	182.643	745.333	540.178	584.703	281.335	623.405	-1.146	0.000994937	0.010379	Os03g0302900	chr03	10684315	10688768	+	2835	-	Conserved hypothetical protein.	-
Os01g0842400	140.936	143.906	214.211	248.791	422.373	419.836	166.351	363.667	-1.13057	0.00099563	0.010379	Os01g0842400	chr01	36165929	36168939	-	1740	-	Similar to Laccase (EC 1.10.3.2).	-
Os04g0445100	93.9574	70.4433	356.267	831.733	929.987	379.578	173.556	713.766	-2.04183	0.00100718	0.0104696	Os04g0445100	chr04	22200999	22201929	+	648	-	Similar to 22.7 kDa class IV heat shock protein precursor.	-
Os01g0660800	52.2971	35.2217	133.036	369.544	206.877	186.913	73.5184	254.445	-1.79478	0.00102233	0.010597	Os01g0660800	chr01	26967895	26968891	-	600	-	3'-5' exonuclease domain containing protein.	3_5_exonuc
Os10g0117000	20.387	20.1267	16.9114	48.9255	62.2545	46.0094	19.1417	52.3965	-1.44972	0.00102856	0.0106428	Os10g0117000	chr10	1092968	1096873	-	405	-	Similar to predicted protein.	-
Os12g0122000	306.691	245.545	246.907	733.882	433.866	450.509	266.381	539.419	-1.01683	0.00102897	0.0106432	Os12g0122000	chr12	1043608	1047116	+	1983	-	Transcription factor%2C Asymmetric division of the cortex/endodermis progenitor cell in the root%2C Formation of root endodermis and leaf stomata	GRAS
Os01g0312800	134.731	102.646	142.056	408.059	161.862	439.965	126.478	336.629	-1.41227	0.00104009	0.0107166	Os01g0312800	chr01	11756949	11759565	+	1500	-	Similar to CEL4%3DCELLULASE 4 (Fragment).	-
Os07g0133500	99.2758	82.5193	85.6845	196.743	154.2	159.116	89.1599	170.02	-0.928921	0.00104314	0.0107412	Os07g0133500	chr07	1770644	1772559	-	1389	-	Protein of unknown function DUF1005 family protein.	-
Os02g0119800	1622.98	1448.11	1516.39	2227.67	2475.81	2179.7	1529.16	2294.39	-0.585281	0.00106005	0.0108878	Os02g0119800	chr02	1040541	1045783	+	1170	-	Similar to Aminoalcoholphosphotransferase.	CDP-OH_P_transf
Os05g0255800	54.9562	37.2343	23.676	123.875	90.0296	95.853	38.6222	103.253	-1.40959	0.00108293	0.011084	Os05g0255800	chr05	9438726	9442321	+	1418	-	Domain of unknown function DUF632 domain containing protein.	-
Os01g0222300	30.1373	22.1393	27.0583	66.6219	55.5502	76.6824	26.445	66.2848	-1.32361	0.00108987	0.0111433	Os01g0222300	chr01	6694030	6696795	-	1050	-	Conserved hypothetical protein.	-
Os03g0793600	124.981	94.5954	48.4794	302.922	175.27	232.923	89.352	237.038	-1.40314	0.0010962	0.0111924	Os03g0793600	chr03	33010944	33014444	+	1698	-	Similar to type I inositol-1%2C4%2C5-trisphosphate 5-phosphatase CVP2.	Exo_endo_phos
Os03g0722400	519.425	350.204	563.714	1096.14	718.321	1030.42	477.781	948.293	-0.989053	0.00110812	0.0112976	Os03g0722400	chr03	29305425	29311650	+	2550	-	Chromatin remodeling factor%2C Genome-wide DNA methylation	Helicase_C
Os06g0705300	593.882	641.034	1037.23	1735.29	1755.58	1193.37	757.383	1561.41	-1.04432	0.001109	0.0112976	Os06g0705300	chr06	29798173	29804316	-	2676	-	Pentatricopeptide repeat domain containing protein.	-
Os06g0211600	29.2509	22.1393	10.1468	62.4581	59.3812	70.9312	20.5124	64.2568	-1.63436	0.00111305	0.0113249	Os06g0211600	chr06	5701639	5704991	+	1698	-	Similar to Galactoside 2-alpha-L-fucosyltransferase (EC 2.4.1.69) (Xyloglucan alpha-(1%2C2)-fucosyltransferase) (PsFT1).	-
Os03g0850100	85.9799	69.437	107.106	227.972	136.002	220.462	87.5075	194.812	-1.15589	0.00111776	0.0113571	Os03g0850100	chr03	35772701	35777460	-	1335	-	NLI interacting factor domain containing protein.	NIF
Os07g0484500	71.7977	53.3357	110.488	261.283	156.115	168.701	78.5404	195.366	-1.31705	0.00112164	0.0113925	Os07g0484500	chr07	17767542	17771381	+	831	-	Protein of unknown function DUF1395 family protein.	-
Os02g0768300	4037.51	3137.75	8177.23	12549.9	16797.2	9640.89	5117.5	12996	-1.34463	0.00113043	0.011466	Os02g0768300	chr02	32359193	32361902	-	1155	-	Protein of unknown function DUF6%2C transmembrane domain containing protein.	DUF6
Os06g0173000	36.342	34.2153	56.3714	96.81	87.1563	111.189	42.3096	98.3853	-1.22347	0.00113217	0.0114797	Os06g0173000	chr06	3682377	3688555	+	3336	-	Armadillo-type fold domain containing protein.	-
Os01g0673400	9.7503	10.0633	0	39.5568	65.1278	32.59	6.60454	45.7582	-2.77141	0.00114972	0.0116408	Os01g0673400	chr01	27658843	27659146	-	270	-	Conserved hypothetical protein.	-
Os01g0887400	48.7515	46.2913	33.8228	108.261	79.4942	104.48	42.9552	97.4116	-1.17614	0.00115252	0.0116537	Os01g0887400	chr01	38545767	38558365	-	741	-	Similar to predicted protein.	-
Os12g0618600	763.183	569.585	1395.76	1982	2863.71	1766.57	909.508	2204.09	-1.27744	0.0011632	0.0117414	Os12g0618600	chr12	26346896	26351207	-	936	-	Similar to Transcriptional activator HAP2.	CBFB_NFYA
Os04g0495000	4.43195	6.038	0	42.6797	18.1975	23.9632	3.48999	28.2801	-2.9898	0.00116504	0.0117519	Os04g0495000	chr04	24751134	24753063	+	1122	-	Similar to OSIGBa0103O01.12 protein.	-
Os05g0121800	306.691	219.381	284.112	561.082	388.851	624.962	270.061	524.965	-0.958565	0.00117775	0.0118556	Os05g0121800	chr05	1195081	1199226	+	1842	-	Conserved hypothetical protein.	-
Os06g0678100	46.0923	41.2597	38.3325	119.711	64.17	156.24	41.8948	113.374	-1.43437	0.00119557	0.0120103	Os06g0678100	chr06	28189634	28190855	+	1080	-	Conserved hypothetical protein.	-
Os03g0308600	8.86391	7.04433	13.5291	54.1303	32.5639	27.7974	9.81246	38.1639	-1.96672	0.0012003	0.0120528	Os03g0308600	chr03	10989050	10990188	+	690	-	Conserved hypothetical protein.	-
Os02g0725000	222.484	283.786	244.652	423.674	395.556	418.878	250.307	412.702	-0.721895	0.00120128	0.0120552	Os02g0725000	chr02	30135368	30138655	+	1767	-	Similar to Protein kinase G11A (EC 2.7.1.-) (Fragment).	Pkinase
Os03g0609800	385.58	323.033	422.785	662.056	616.799	578.952	377.133	619.269	-0.715787	0.00120246	0.0120629	Os03g0609800	chr03	22990172	22996441	-	1905	-	BTB domain containing protein.	-
novel.2092	7.09113	5.03167	20.2937	44.7616	54.5924	38.3412	10.8055	45.8984	-2.10609	0.00120971	0.0121266	-	chr09	6184842	6185847	-	1006	-	-	-
Os05g0374600	446.741	435.742	478.029	707.858	740.35	647.966	453.504	698.725	-0.623905	0.00121289	0.0121509	Os05g0374600	chr05	18052645	18056393	+	1221	-	Heat shock protein DnaJ%2C N-terminal domain containing protein.	DnaJ
Os03g0811200	72.6841	53.3357	80.0474	166.555	109.185	202.25	68.689	159.33	-1.21458	0.00121619	0.0121798	Os03g0811200	chr03	33962373	33968064	+	2652	-	BRCT domain containing protein.	-
Os08g0445000	16.8414	20.1267	21.4211	56.2123	86.1986	38.3412	19.4631	60.2507	-1.63402	0.00121833	0.0121928	Os08g0445000	chr08	21700257	21702424	+	1506	-	Similar to RING-H2 finger protein ATL5A.	-
Os12g0601000	197.665	149.944	235.632	471.558	284.455	465.846	194.414	407.286	-1.06744	0.00122693	0.0122706	Os12g0601000	chr12	25297910	25302130	+	1683	-	Similar to Leucine Rich Repeat family protein%2C expressed.	-
Os05g0535200	3.54556	2.01267	0	26.0242	9.57762	25.8803	1.85274	20.494	-3.41232	0.00122953	0.012284	Os05g0535200	chr05	26575670	26578439	+	1209	-	Cyclin-like F-box domain containing protein.	-
Os09g0298500	304.918	298.881	347.248	671.424	453.979	549.238	317.016	558.214	-0.816465	0.00123096	0.0122857	Os09g0298500	chr09	7277255	7282211	-	1665	-	Zinc finger%2C RING/FYVE/PHD-type domain containing protein.	-
Os08g0344100	248.189	212.336	202.937	390.363	364.907	345.071	221.154	366.78	-0.728241	0.00123954	0.0123503	Os08g0344100	chr08	15554139	15559145	+	1377	-	Histone deacetylase%2C Regulation of seed germination%2C Response to ABA and abiotic stresses	Hist_deacetyl
Os03g0758500	822.571	560.528	857.972	1551.04	1134.95	1441.63	747.024	1375.87	-0.881121	0.00124121	0.0123602	Os03g0758500	chr03	31359440	31360468	-	569	-	Similar to blue copper protein.	-
Os05g0403400	76.2296	79.5003	81.1748	141.572	138.875	151.448	78.9683	143.965	-0.867302	0.00125514	0.0124676	Os05g0403400	chr05	19649766	19651093	-	1182	-	Mitochodrial transcription termination factor-related family protein.	-
Os06g0142800	459.15	366.305	584.008	1028.48	739.392	865.553	469.821	877.807	-0.902229	0.00125794	0.0124827	Os06g0142800	chr06	2247873	2250815	+	1143	-	Ribosomal L11 methyltransferase domain containing protein.	-
Os03g0857500	273.895	267.685	374.306	661.015	440.57	650.842	305.295	584.142	-0.936976	0.00126895	0.0125664	Os03g0857500	chr03	36184687	36186335	-	864	-	Protein of unknown function DUF303%2C acetylesterase putative domain containing protein.	-
Os01g0332500	64.7065	43.2723	60.8811	210.276	175.27	80.5165	56.2867	155.354	-1.4636	0.00127136	0.0125818	Os01g0332500	chr01	12896359	12915380	+	1503	-	Similar to Serine carboxypeptidase II-like protein.	Peptidase_S10
Os11g0186400	398.876	326.052	359.649	745.333	527.727	603.874	361.526	625.645	-0.790563	0.00127228	0.0125866	Os11g0186400	chr11	4387512	4397808	-	3318	-	Similar to DNA polymerase delta catalytic subunit (EC 2.7.7.7).	DNA_pol_B
Os05g0176000	340.374	287.811	286.367	668.301	431.951	556.906	304.851	552.386	-0.85662	0.00127557	0.0126106	Os05g0176000	chr05	4559242	4562417	+	930	-	Similar to fibrillarin-2.	-
Os04g0644200	15.955	16.1013	5.63714	58.2942	49.8036	33.5485	12.5645	47.2155	-1.89575	0.00127652	0.0126158	Os04g0644200	chr04	32777808	32779467	-	1644	-	Similar to H0306F03.14 protein.	-
Os02g0566800	415.717	354.229	367.541	634.99	569.868	584.703	379.163	596.521	-0.652962	0.00128603	0.012684	Os02g0566800	chr02	21549807	21554990	-	1170	-	Similar to Avr9 elicitor response protein.	Galactosyl_T
Os03g0229500	152.459	162.02	342.738	555.877	752.801	387.246	219.072	565.308	-1.36939	0.00128703	0.0126896	Os03g0229500	chr03	6854085	6856064	-	1809	-	Similar to MATE efflux family protein%2C expressed.	MatE
Os07g0507200	169.301	148.937	89.0668	370.585	225.074	320.149	135.768	305.269	-1.16604	0.00129674	0.0127639	Os07g0507200	chr07	19252935	19257984	-	1434	-	Cell cycle regulated microtubule associated protein domain containing protein.	-
Os04g0183300	47.8651	19.1203	25.9308	102.015	87.1563	75.7239	30.9721	88.2984	-1.50304	0.00129833	0.0127753	Os04g0183300	chr04	5669157	5675737	+	951	-	Similar to OSIGBa0140C02.5 protein.	Amidase
Os05g0304900	53.1835	27.171	11.2743	107.22	92.9029	119.816	30.5429	106.646	-1.793	0.00130807	0.0128452	Os05g0304900	chr05	13755590	13758581	-	1485	-	Similar to hydrolase%2C hydrolyzing O-glycosyl compounds.	-
Os10g0360800	97.503	71.4497	80.0474	154.063	156.115	159.116	83	156.431	-0.911984	0.00131372	0.0128963	Os10g0360800	chr10	11088189	11091676	+	3261	-	Protein kinase%2C catalytic domain domain containing protein.	LRRNT_2
novel.2188	7.97752	6.038	9.01942	17.6965	35.4372	49.8436	7.67831	34.3257	-2.165	0.00131993	0.012953	-	chr10	10288760	10291747	+	2988	-	PF17921:Integrase zinc binding domain|PF17919:RNase H-like domain found in reverse transcriptase|PF00078:Reverse transcriptase (RNA-dependent DNA polymerase)|PF00665:Integrase core domain	RVT_1
Os08g0550500	106.367	117.741	145.438	320.618	199.214	227.172	123.182	249.001	-1.01671	0.00134213	0.0131572	Os08g0550500	chr08	27612534	27614930	+	1452	-	Similar to Glutathione s-transferase (Fragment).	-
Os07g0134200	370.511	413.603	305.533	651.646	583.277	575.118	363.216	603.347	-0.731272	0.00135057	0.0132227	Os07g0134200	chr07	1812461	1816106	-	3072	-	Receptor-like protein kinase 3.	Pkinase
Os12g0547500	155.118	133.842	83.4296	362.257	227.947	243.467	124.13	277.89	-1.15941	0.00135132	0.0132256	Os12g0547500	chr12	22126680	22133291	+	2865	-	Kinesin%2C motor region domain containing protein.	CH
Os02g0831400	89.5255	42.266	94.7039	223.808	154.2	176.37	75.4985	184.792	-1.2914	0.00135953	0.0132853	Os02g0831400	chr02	35751488	35753307	-	606	-	Similar to SKIP interacting protein 16.	-
Os01g0663300	317.328	486.059	388.963	894.191	590.939	777.368	397.45	754.166	-0.924378	0.00135969	0.0132853	Os01g0663300	chr01	27081819	27085661	+	1212	-	Similar to (1-4)-beta-mannan endohydrolase-like protein.	-
Os08g0110100	599.2	457.882	549.057	955.609	780.576	908.686	535.38	881.624	-0.719218	0.00136223	0.0133057	Os08g0110100	chr08	529394	531815	+	351	-	Ribosomal protein L30 family protein.	-
Os12g0102700	96.6166	71.4497	66.5182	184.251	133.129	162.95	78.1948	160.11	-1.02973	0.00136394	0.0133179	Os12g0102700	chr12	128352	133489	-	2445	-	Conserved hypothetical protein.	-
Os06g0237600	3.54556	5.03167	10.1468	33.311	20.113	34.5071	6.24136	29.3104	-2.25447	0.00136917	0.0133601	Os06g0237600	chr06	7157777	7158879	-	984	-	Haem peroxidase family protein.	-
Os10g0463600	639.974	704.433	1210.86	1624.95	1852.31	1618.96	851.755	1698.74	-0.99662	0.0013752	0.0134011	Os10g0463600	chr10	17089205	17089666	-	462	-	Non-protein coding transcript.	-
Os11g0657050	40.774	46.2913	77.7925	157.186	109.185	125.567	54.9526	130.646	-1.25494	0.00137676	0.0134118	Os11g0657050	chr11	26300612	26305584	-	291	-	Hypothetical protein.	-
Os01g0868300	332.397	254.602	219.848	590.229	383.105	727.524	268.949	566.953	-1.07476	0.00138388	0.0134633	Os01g0868300	chr01	37625916	37636099	-	4605	-	Similar to DNA polymerase alpha catalytic subunit (EC 2.7.7.7).	DNA_pol_B_exo
Os09g0551800	54.9562	33.209	66.5182	145.736	92.9029	143.779	51.5612	127.473	-1.30739	0.00139079	0.013526	Os09g0551800	chr09	21859819	21868166	-	3717	-	Helicase-like%2C DEXD box c2 type domain containing protein.	-
Os03g0297900	692.271	801.041	361.904	1247.08	1136.86	1874.88	618.406	1419.61	-1.19841	0.00139191	0.0135324	Os03g0297900	chr03	10443193	10445991	+	1941	-	Similar to laccase 90c.	-
Os06g0608050	17.7278	27.171	34.9503	92.6461	53.6347	75.7239	26.6164	74.0016	-1.48278	0.00139712	0.0135561	Os06g0608050	chr06	24197088	24206081	+	1013	-	Hypothetical gene.	-
Os02g0575800	27.4781	33.209	15.784	54.1303	73.7477	87.2262	25.4904	71.7014	-1.48695	0.00139931	0.0135729	Os02g0575800	chr02	22102488	22105007	+	1137	-	Aldose-1-epimerase domain containing protein.	Aldose_epim
novel.2468	42.5468	42.266	39.46	122.834	68.0011	101.604	41.4242	97.4798	-1.23266	0.00142561	0.0138005	-	chr11	27919924	27936579	+	3439	-	PF00931:NB-ARC domain|PF18052:Rx N-terminal domain	NB-ARC
Os04g0584700	8.86391	7.04433	7.89199	37.4748	28.7329	23.9632	7.93341	30.057	-1.91715	0.00143763	0.0139031	Os04g0584700	chr04	29535821	29536764	-	822	-	Pentatricopeptide repeat domain containing protein.	-
Os04g0574200	200.324	114.722	350.63	866.085	439.613	543.487	221.892	616.395	-1.47496	0.00144352	0.0139508	Os04g0574200	chr04	28910272	28911853	-	1296	-	FAS1 domain domain containing protein.	-
Os05g0493800	1165.6	903.688	2289.81	3365.45	4376.97	2752.9	1453.03	3498.44	-1.26792	0.00144624	0.0139723	Os05g0493800	chr05	24254630	24256914	+	1230	-	Similar to nodulin-like protein.	DUF6
Os02g0466400	35.4556	31.1963	30.4405	115.547	58.4235	76.6824	32.3642	83.5511	-1.36482	0.00146185	0.0141001	Os02g0466400	chr02	15697843	15699151	+	1173	-	Similar to Inositol phosphate kinase.	-
Os04g0625000	823.457	621.914	515.234	1416.76	991.284	1250.88	653.535	1219.64	-0.899306	0.0014695	0.0141599	Os04g0625000	chr04	31769056	31773154	-	2091	-	Conserved hypothetical protein.	-
Os12g0607400	236.666	216.362	294.259	421.592	436.739	398.748	249.096	419.027	-0.751633	0.00147844	0.0142367	Os12g0607400	chr12	25664037	25666550	-	462	-	Hypothetical conserved gene.	-
Os12g0250700	23.9326	15.095	56.3714	131.162	112.058	77.6409	31.7996	106.954	-1.75755	0.0014792	0.0142393	Os12g0250700	chr12	8485823	8487087	-	189	-	Conserved hypothetical protein.	-
Os12g0279600	112.572	102.646	148.82	224.849	204.961	245.384	121.346	225.065	-0.893624	0.00148371	0.014278	Os12g0279600	chr12	10506833	10515806	-	1140	-	Exodeoxyribonuclease III xth family protein.	Exo_endo_phos
Os03g0300000	442.309	475.996	444.206	780.726	658.94	673.847	454.17	704.504	-0.633177	0.0014843	0.014279	Os03g0300000	chr03	10547471	10548714	-	1047	-	Similar to Xyloglucan 6-xylosyltransferase (EC 2.4.2.39) (AtXT1).	-
Os09g0469600	3069.57	3295.74	2953.86	5041.41	4163.39	5976.43	3106.39	5060.41	-0.703996	0.00149052	0.0143294	Os09g0469600	chr09	17852398	17853104	-	324	-	Non-protein coding transcript.	-
Os07g0455100	273.008	277.748	298.768	528.812	402.26	467.763	283.175	466.278	-0.719673	0.00150817	0.014447	Os07g0455100	chr07	15769883	15787386	-	2694	-	Tetratricopeptide repeat domain containing protein%2C Control of Aus-japonica/indica hybrid female sterility	-
Os07g0193800	64.7065	39.247	46.2245	143.654	83.3253	137.07	50.0594	121.35	-1.27339	0.00151122	0.0144676	Os07g0193800	chr07	5081853	5084921	-	627	-	Similar to BHLH transcription factor (Fragment).	HLH
Os07g0616600	3371.83	2062.98	2903.13	5503.6	4158.6	5671.62	2779.31	5111.27	-0.878881	0.00152626	0.0146012	Os07g0616600	chr07	25413432	25415684	-	918	-	Similar to 40S ribosomal protein SA (p40) (Laminin receptor homolog).	-
Os04g0613200	585.018	544.426	872.629	1135.7	1131.12	1444.5	667.358	1237.11	-0.891136	0.00153145	0.0146413	Os04g0613200	chr04	31089267	31092608	+	1503	-	Pectin lyase fold/virulence factor domain containing protein.	-
Os02g0481000	349.238	283.786	401.364	773.439	526.769	589.496	344.796	629.901	-0.869575	0.00154081	0.0147163	Os02g0481000	chr02	16550282	16552919	-	453	-	Translation protein SH3-like domain containing protein.	-
Os11g0536000	63.8201	96.608	73.2828	169.678	130.256	177.328	77.9037	159.087	-1.03099	0.00154978	0.0147827	Os11g0536000	chr11	19533684	19533998	-	315	-	Non-protein coding transcript.	-
Os02g0709350	72.6841	83.5257	110.488	165.514	194.426	160.075	88.8992	173.338	-0.967466	0.00155506	0.0148282	Os02g0709350	chr02	29336790	29337561	+	399	-	Hypothetical conserved gene.	-
Os04g0419600	430.786	348.191	992.136	1913.3	1394.5	1267.18	590.371	1524.99	-1.36975	0.00156184	0.014888	Os04g0419600	chr04	20738833	20740297	+	825	-	Histone H3.	Histone
Os03g0849500	14.1823	4.02533	1.12743	36.4339	36.395	43.1338	6.44501	38.6542	-2.55136	0.00158094	0.0150456	Os03g0849500	chr03	35729896	35732118	-	1860	-	Similar to BPH14-1.	NB-ARC
Os03g0253800	236.666	187.178	259.308	461.149	343.837	410.251	227.718	405.079	-0.83117	0.0015944	0.015154	Os03g0253800	chr03	8112267	8117742	-	802	-	Conserved hypothetical protein.	TIM21
Os05g0180300	98.3894	127.804	87.9394	273.775	245.187	154.323	104.711	224.428	-1.09878	0.00159592	0.0151586	Os05g0180300	chr05	4813366	4815407	-	1245	-	Leucine-rich repeat%2C plant specific containing protein.	-
Os11g0308600	39.0012	46.2913	50.7342	132.203	68.9589	131.319	45.3423	110.827	-1.29137	0.00159856	0.0151788	Os11g0308600	chr11	11760348	11760956	-	357	-	Conserved hypothetical protein.	-
Os04g0415800	150.686	173.089	278.475	475.722	612.968	305.771	200.75	464.82	-1.21296	0.0016056	0.0152233	Os04g0415800	chr04	20543471	20543934	+	390	-	Similar to OSIGBa0092M08.2 protein.	-
Os01g0969700	39.0012	19.1203	23.676	103.056	51.7191	86.2677	27.2658	80.3476	-1.55188	0.0016146	0.0152964	Os01g0969700	chr01	42774899	42778601	-	720	-	Protein kinase-like domain containing protein.	-
Os05g0210100	875.754	825.193	1518.65	2411.92	2074.51	1894.06	1073.2	2126.83	-0.987211	0.00161871	0.0153304	Os05g0210100	chr05	6824564	6827293	+	1113	-	Lipase%2C GDSL domain containing protein.	Lipase_GDSL
Os04g0457400	35.4556	26.1647	47.352	90.5642	94.8184	72.8483	36.3241	86.077	-1.24872	0.00163175	0.0154389	Os04g0457400	chr04	22853864	22854421	-	558	-	Conserved hypothetical protein.	-
Os02g0671300	421.036	369.324	584.008	824.447	1004.69	720.815	458.123	849.984	-0.892501	0.00163304	0.0154461	Os02g0671300	chr02	27266202	27269207	-	1494	-	Basic helix-loop-helix dimerisation region bHLH domain containing protein.	-
Os07g0104366	94.8438	164.032	21.4211	470.517	414.711	226.213	93.4324	370.48	-1.98563	0.0016371	0.0154795	Os07g0104366	chr07	252925	253553	-	627	-	Hypothetical protein.	-
Os02g0776900	218.939	82.5193	99.2136	388.281	239.44	482.141	133.557	369.954	-1.46741	0.00164304	0.0155207	Os02g0776900	chr02	32840364	32842456	-	1194	-	Transcription activator%2C Gibberellin (GA)-induced stem elongation	-
Os05g0498200	3.54556	1.00633	0	11.4506	39.2682	11.5024	1.5173	20.7404	-3.70916	0.00165018	0.0155755	Os05g0498200	chr05	24518826	24519740	-	591	-	Eggshell protein family protein.	-
Os03g0157300	403.308	402.533	396.855	620.417	582.319	597.164	400.899	599.967	-0.581459	0.00165367	0.0155959	Os03g0157300	chr03	3068969	3074025	+	1257	-	Ca2+-permeable mechanosensitive channel%2C Regulation of plasma membrane Ca2+ influx%2C ROS generation induced by hypo-osmotic stress	-
Os05g0452800	128.527	152.963	114.998	269.611	193.468	327.817	132.162	263.632	-0.995562	0.00165696	0.0156215	Os05g0452800	chr05	22208601	22212202	+	735	-	Zinc finger%2C RING/FYVE/PHD-type domain containing protein.	-
Os08g0120500	552.222	498.135	623.467	884.823	812.182	923.064	557.941	873.356	-0.646866	0.00165745	0.0156215	Os08g0120500	chr08	1121680	1126438	-	2151	-	Similar to Topoisomerase-like protein.	-
Os05g0358200	26.5917	40.2533	23.676	92.6461	52.6769	103.521	30.1737	82.9481	-1.45748	0.00167354	0.0157551	Os05g0358200	chr05	17006502	17011733	-	375	-	Similar to DNA primase.	-
Os01g0621200	42.5468	39.247	102.596	126.998	268.173	159.116	61.4632	184.762	-1.5931	0.00167804	0.0157851	Os01g0621200	chr01	24753864	24758578	-	1506	-	Similar to proline transporter.	Aa_trans
Os11g0523110	162.21	221.393	122.89	354.97	272.004	441.882	168.831	356.286	-1.07654	0.00168274	0.0158242	Os11g0523110	chr11	18874063	18876987	+	915	-	Similar to Alcohol dehydrogenase-like protein.	-
Os01g0901600	97.503	130.823	82.3022	215.48	265.3	166.784	103.543	215.855	-1.05889	0.00168434	0.0158342	Os01g0901600	chr01	39257838	39261362	+	1797	-	Similar to 4-coumarate--CoA ligase-like 6.	AMP-binding
Os08g0544800	555.767	573.61	511.852	1128.41	1028.64	718.897	547.076	958.648	-0.808928	0.00168632	0.0158379	Os08g0544800	chr08	27296219	27297834	-	1122	-	PCF2.	TCP
Os11g0311300	275.668	180.134	235.632	556.918	355.33	429.421	230.478	447.223	-0.955386	0.00168652	0.0158379	Os11g0311300	chr11	11980471	11988051	+	1074	-	Exoribonuclease domain containing protein.	RNase_PH
Os01g0224100	185.256	136.861	420.531	731.8	513.36	720.815	247.549	655.325	-1.40598	0.00168689	0.0158379	Os01g0224100	chr01	6813719	6815534	+	1143	-	Similar to DNA binding protein-like protein.	AP2
Os01g0759900	214.507	152.963	278.475	588.147	331.386	470.638	215.315	463.39	-1.1064	0.00169127	0.0158739	Os01g0759900	chr01	31976840	31980051	+	1347	-	Similar to Permease 1.	-
Os05g0370600	960.848	880.542	1131.94	1686.37	1384.92	1720.56	991.109	1597.28	-0.688754	0.00171266	0.0160438	Os05g0370600	chr05	17812706	17816392	+	2325	-	C2 calcium-dependent membrane targeting domain containing protein.	C2
Os07g0166600	532.721	504.173	790.327	1419.88	925.198	1151.19	609.074	1165.42	-0.936672	0.00171748	0.0160684	Os07g0166600	chr07	3574979	3576767	+	318	-	Conserved hypothetical protein.	-
Os11g0615800	90.4119	57.361	32.6954	199.866	150.369	129.402	60.1561	159.879	-1.40361	0.00172128	0.0160885	Os11g0615800	chr11	23942684	23946580	+	1020	-	DNA repair protein RAD51%2C Homologous pairing	-
Os05g0205100	73.5704	52.3293	100.341	217.562	143.664	151.448	75.4136	170.891	-1.18209	0.00172405	0.0161093	Os05g0205100	chr05	6546758	6547978	-	924	-	NLI interacting factor domain containing protein.	NIF
Os12g0581800	156.891	86.5447	69.9005	333.11	187.721	255.928	104.445	258.92	-1.3058	0.00173187	0.0161669	Os12g0581800	chr12	24142655	24144843	+	1158	-	Cyclin%2C A/B/D/E domain containing protein.	Cyclin_C
Os02g0591500	23.0462	23.1457	21.4211	69.7449	40.226	72.8483	22.5377	60.9397	-1.43324	0.00173628	0.0161899	Os02g0591500	chr02	22866024	22870108	+	708	-	Similar to H0305E08.4 protein.	-
Os03g0857400	79.7752	54.342	80.0474	128.039	136.002	184.038	71.3882	149.36	-1.06551	0.00173948	0.0162018	Os03g0857400	chr03	36180601	36182960	-	975	-	tRNA-binding arm domain containing protein.	-
Os11g0282800	17.7278	38.2407	34.9503	69.7449	71.8321	103.521	30.3062	81.6994	-1.438	0.00174145	0.016215	Os11g0282800	chr11	10096301	10102638	+	1812	-	Similar to POT family protein%2C expressed.	-
Os10g0411800	5757.11	4151.13	6926.92	11771.3	8526.95	10477.7	5611.72	10258.6	-0.870354	0.00174313	0.0162254	Os10g0411800	chr10	14330689	14331424	+	426	-	Similar to 40S ribosomal protein S17-3.	-
Os05g0165450	22.1598	25.1583	2.25486	141.572	71.8321	48.885	16.5243	87.4296	-2.39348	0.00174501	0.0162378	Os05g0165450	chr05	3843670	3845603	-	747	-	Similar to predicted protein.	-
Os10g0552900	510.561	368.318	449.844	795.299	659.898	761.073	442.908	738.757	-0.737545	0.00174674	0.0162487	Os10g0552900	chr10	21700753	21704799	-	1236	-	Crotonase%2C core domain containing protein.	-
Os06g0613400	17.7278	16.1013	3.38228	49.9665	38.3105	66.1386	12.4038	51.4718	-2.03739	0.00177263	0.0164478	Os06g0613400	chr06	24516542	24519256	+	1722	-	COM1/SAE2 homolog%2C Homologous chromosome synapsis and recombination in meiosis	-
Os03g0416300	43.4332	22.1393	83.4296	205.071	138.875	118.858	49.6674	154.268	-1.6392	0.00178684	0.0165691	Os03g0416300	chr03	17262378	17266217	-	1377	-	Similar to Phytochelatin synthetase (Fragment).	-
Os06g0184500	163.982	97.6144	218.721	376.83	311.273	345.071	160.106	344.391	-1.10624	0.00179377	0.0166235	Os06g0184500	chr06	4229401	4233324	-	1935	-	BTB domain containing protein.	-
Os04g0559400	154.232	154.975	188.28	295.635	288.286	254.969	165.829	279.63	-0.755271	0.00179994	0.0166747	Os04g0559400	chr04	28026561	28030509	-	1233	-	Similar to Branched-chain-amino-acid aminotransferase 5%2C chloroplast precursor (EC 2.6.1.42) (Atbcat-5).	-
Os11g0154300	124.095	143.906	94.7039	273.775	182.933	269.347	120.901	242.018	-0.999459	0.00180255	0.0166937	Os11g0154300	chr11	2539779	2542990	+	516	-	Protein of unknown function DUF584 family protein.	-
Os01g0100400	295.168	292.843	335.973	461.149	469.303	591.413	307.995	507.288	-0.720723	0.00180545	0.0167152	Os01g0100400	chr01	12721	15685	+	1782	-	Similar to Pectinesterase-like protein.	-
Os03g0861400	569.063	460.901	775.67	1091.98	1107.17	1019.88	601.878	1073.01	-0.834742	0.00181439	0.0167769	Os03g0861400	chr03	36366368	36367651	-	1167	-	Hypothetical conserved gene.	HMA
Os05g0356800	163.096	128.811	204.064	389.322	264.342	309.605	165.324	321.09	-0.958531	0.0018144	0.0167769	Os05g0356800	chr05	16908985	16910051	-	480	-	Protein of unknown function DUF3511 domain containing protein.	-
Os01g0957200	163.096	75.475	111.615	320.618	202.088	280.849	116.729	267.852	-1.19597	0.00181504	0.0167776	Os01g0957200	chr01	42190489	42193879	+	1170	-	Protein of unknown function DUF3411 domain containing protein.	-
Os11g0552600	120.549	100.633	155.585	377.871	182.933	280.849	125.589	280.551	-1.1603	0.00181945	0.0168011	Os11g0552600	chr11	20572147	20575907	-	1107	-	Similar to Kinesin-like protein.	Kinesin
Os01g0278950	1630.07	1553.78	3726.15	5980.36	6137.34	4243.41	2303.33	5453.7	-1.24371	0.001823	0.0168245	Os01g0278950	chr01	9863216	9866617	+	2388	-	Similar to predicted protein.	Peptidase_S8
Os10g0407100	106.367	87.551	165.732	294.594	198.257	286.6	119.883	259.817	-1.11815	0.00182818	0.0168617	Os10g0407100	chr10	13937547	13939572	-	354	-	Ribosomal protein L32p domain containing protein.	-
Os07g0421800	23.0462	22.1393	40.5874	125.957	71.8321	56.5533	28.591	84.7808	-1.57322	0.0018291	0.0168649	Os07g0421800	chr07	13567352	13567805	+	273	-	Hypothetical conserved gene.	-
Os06g0537700	81.548	77.4877	113.87	185.292	149.411	202.25	90.9686	178.984	-0.979326	0.0018339	0.0168986	Os06g0537700	chr06	20145118	20148062	-	561	-	X8 domain containing protein.	-
Os02g0461600	160.437	129.817	153.33	342.478	267.216	220.462	147.861	276.719	-0.903289	0.00183733	0.0169177	Os02g0461600	chr02	15467205	15477399	-	1107	-	Domain of unknown function DUF1777 domain containing protein.	-
Os01g0140400	308.464	216.362	216.466	549.631	345.752	592.372	247.097	495.918	-1.00376	0.0018622	0.0171055	Os01g0140400	chr01	2131013	2137293	+	1921	-	Similar to leucine-rich repeat protein-related.	-
Os06g0712800	46.0923	80.5067	52.9891	168.637	145.58	101.604	59.8627	138.607	-1.21169	0.00186539	0.0171294	Os06g0712800	chr06	30183259	30186911	+	1344	-	Similar to Ankyrin-like protein.	-
Os03g0857600	299.6	199.254	298.768	541.303	389.809	630.713	265.874	520.608	-0.969398	0.00186638	0.0171332	Os03g0857600	chr03	36189261	36190366	+	801	-	Protein of unknown function DUF303%2C acetylesterase putative domain containing protein.	-
Os02g0800500	22.1598	19.1203	76.6651	68.7039	186.764	234.84	39.3151	163.436	-2.06231	0.00186989	0.01716	Os02g0800500	chr02	34114274	34125876	-	1119	-	Similar to Cyclin B.	-
Os12g0548501	451.173	370.331	349.503	644.359	569.868	757.239	390.335	657.155	-0.750638	0.00187563	0.0171965	Os12g0548501	chr12	22197957	22198462	-	282	-	Similar to CI2C.	-
Os03g0831000	9.7503	4.02533	21.4211	90.5642	36.395	39.2997	11.7323	55.4196	-2.2505	0.00187817	0.017209	Os03g0831000	chr03	34904763	34906089	+	783	-	Hypothetical conserved gene.	DnaJ
Os09g0493400	276.554	223.406	355.14	504.869	473.134	533.901	285.033	503.968	-0.823289	0.00188684	0.0172723	Os09g0493400	chr09	19104092	19108716	+	1590	-	Domain of unknown function DUF547 domain containing protein.	-
Os04g0607200	5.31835	2.01267	11.2743	28.1061	50.7614	21.0877	6.20176	33.3184	-2.44346	0.00189362	0.0173066	Os04g0607200	chr04	30703868	30707501	+	204	-	Conserved hypothetical protein.	-
Os06g0693300	15.0686	7.04433	18.0388	53.0894	34.4794	46.0094	13.3839	44.5261	-1.73685	0.00189645	0.01731	Os06g0693300	chr06	28946947	28950600	-	1293	-	Replication protein A2c%2C Reguration of meiotic crossover	-
Os01g0973200	68.2521	61.3863	67.6457	150.94	98.6495	159.116	65.7614	136.235	-1.05027	0.00189688	0.01731	Os01g0973200	chr01	42967465	42970167	-	1038	-	Hypothetical conserved gene.	-
novel.1280	163.982	109.69	102.596	292.512	207.834	251.135	125.423	250.494	-0.994628	0.00190067	0.0173392	-	chr05	8479505	8482834	-	2095	-	PF02892:BED zinc finger|PF14372:Domain of unknown function (DUF4413)	zf-BED
Os01g0882800	11.5231	23.1457	27.0583	45.8026	72.7899	63.263	20.5757	60.6185	-1.57051	0.00191375	0.0174477	Os01g0882800	chr01	38310588	38313631	-	1467	-	Similar to Amino acid carrier (Fragment).	Aa_trans
Os04g0523100	425.468	342.153	923.363	1490.67	1713.44	1026.59	563.661	1410.23	-1.32371	0.00192202	0.0175176	Os04g0523100	chr04	26168660	26173714	-	890	-	Similar to OSIGBa0153E02-OSIGBa0093I20.5 protein.	-
Os03g0217900	99.2758	85.5383	158.967	323.741	243.272	194.582	114.594	253.865	-1.14968	0.00192719	0.0175547	Os03g0217900	chr03	6203132	6203995	+	486	-	Hypothetical protein.	-
Os02g0130000	468.014	414.609	680.966	1052.42	890.719	885.682	521.197	942.94	-0.856069	0.00192729	0.0175547	Os02g0130000	chr02	1563426	1565446	-	396	-	Similar to SWIb domain-containing protein (Fragment).	-
Os01g0124000	0.886391	0	0	22.9013	6.70433	6.70971	0.295464	12.1051	-5.07268	0.00192807	0.0175564	Os01g0124000	chr01	1341368	1342277	-	561	-	Similar to Bowman Birk trypsin inhibitor.	-
Os12g0107700	130.299	51.323	54.1165	258.16	140.791	272.223	78.5797	223.725	-1.50523	0.0019327	0.0175811	Os12g0107700	chr12	418594	421581	+	2115	-	Similar to Leucine Rich Repeat family protein%2C expressed.	Pkinase_Tyr
Os11g0128700	152.459	97.6144	113.87	317.495	179.101	277.015	121.315	257.871	-1.0858	0.00193564	0.0175925	Os11g0128700	chr11	1325587	1328972	-	1866	-	Mad3/BUB1 homology region 1 domain containing protein.	-
Os12g0623400	56.729	65.4117	52.9891	168.637	121.636	93.9359	58.3766	128.069	-1.13178	0.00194504	0.0176515	Os12g0623400	chr12	26618056	26620854	+	834	-	Conserved hypothetical protein.	-
Os06g0658900	213.62	192.21	241.27	364.339	326.597	366.158	215.7	352.365	-0.708823	0.0019507	0.017691	Os06g0658900	chr06	27087548	27092892	+	1215	-	Homogentisate phytyltransferase (HPT)%2C Tocopherol (vitamin E) biosynthesis%2C Plant development%2C Cold tolerance	UbiA
Os08g0261100	200.324	167.051	307.788	524.648	367.781	474.472	225.054	455.634	-1.01898	0.00195542	0.0177173	Os08g0261100	chr08	9831006	9834047	-	600	-	Protein of unknown function DUF1218 family protein.	-
Os03g0777500	257.053	265.672	281.857	449.698	384.063	430.38	268.194	421.38	-0.652252	0.00196292	0.0177798	Os03g0777500	chr03	32244456	32246820	-	552	-	Protein of unknown function DUF1068 family protein.	-
Os01g0924900	989.212	869.472	781.307	1717.6	1278.61	1349.61	879.997	1448.61	-0.718565	0.00197196	0.0178451	Os01g0924900	chr01	40501147	40507498	+	1530	-	GTP-binding signal recognition particle SRP54%2C G-domain containing protein.	-
Os05g0551000	719.749	715.503	1024.83	1464.64	2082.17	1204.87	820.028	1583.9	-0.950147	0.00198443	0.0179397	Os05g0551000	chr05	27377539	27382166	+	2436	-	Iron-binding haemerythrin RING ubiquitin ligase%2C Iron-binding sensor%2C Regulation of iron acquisition	zf-CHY
Os03g0859500	315.555	272.716	368.669	615.212	469.303	540.611	318.98	541.709	-0.764495	0.00198486	0.0179397	Os03g0859500	chr03	36273405	36278554	-	2160	-	ABC transporter-like domain containing protein.	ABC2_membrane
Os01g0718300	873.981	1015.39	792.582	1634.32	1265.2	1424.38	893.985	1441.3	-0.68878	0.00198835	0.0179657	Os01g0718300	chr01	29927587	29931452	-	3366	-	Receptor serine/threonine kinase%2C Organ development through controlling cell division and elongation	Pkinase
Os07g0415200	327.078	269.697	414.893	589.188	532.516	647.008	337.223	589.57	-0.80686	0.00199392	0.0180086	Os07g0415200	chr07	13098647	13103696	+	690	-	Ribosomal protein L25/L23 domain containing protein.	-
Os01g0650200	319.987	286.805	222.103	487.173	671.391	416.961	276.298	525.175	-0.925526	0.00199433	0.0180086	Os01g0650200	chr01	26249386	26274184	+	992	-	Similar to Esterase.	-
Os04g0501200	178.165	138.874	207.447	423.674	315.104	273.181	174.828	337.32	-0.948519	0.00201349	0.0181449	Os04g0501200	chr04	25017254	25020545	+	1152	-	Similar to H0311C03.4 protein.	-
Os05g0445900	24.8189	33.209	73.2828	138.449	111.1	115.024	43.7702	121.524	-1.48144	0.00201376	0.0181449	Os05g0445900	chr05	21843346	21856444	-	5577	-	5-methylcytosine DNA glycosylase/lyase%2C Demethylation of retrotransposon Tos17%2C Promotion of Tos17 transposition%2C Seed development	-
Os01g0107400	79.7752	52.3293	76.6651	188.415	133.129	123.65	69.5899	148.398	-1.09126	0.00203739	0.0183016	Os01g0107400	chr01	392083	392578	-	180	-	Conserved hypothetical protein.	-
Os01g0623200	1951.83	1455.16	3439.78	5836.71	7661.14	3411.41	2282.26	5636.42	-1.30444	0.00203943	0.0183143	Os01g0623200	chr01	24861697	24864291	-	1977	-	Similar to C4-dicarboxylate transporter/malic acid transport protein.	C4dic_mal_tran
Os03g0196250	62.9338	51.323	38.3325	113.466	122.594	92.9774	50.8631	109.679	-1.10284	0.00204012	0.0183148	Os03g0196250	chr03	5014119	5014675	-	417	-	Conserved hypothetical protein.	-
Os08g0359200	171.96	188.184	218.721	359.134	297.864	313.439	192.955	323.479	-0.746758	0.0020473	0.0183736	Os08g0359200	chr08	16519556	16523966	-	1152	-	Similar to Lipid phosphate phosphatase 2 (EC 3.1.3.-) (AtLPP2) (Phosphatidic acid phosphatase 2) (AtPAP2) (Prenyl diphosphate phosphatase).	-
Os10g0489900	171.073	113.716	112.743	382.035	202.088	277.015	132.511	287.046	-1.11267	0.0020503	0.0183949	Os10g0489900	chr10	18591175	18595632	+	1722	-	Similar to CDT1a protein.	-
novel.2597	11.5231	8.05067	3.38228	40.5977	26.8173	28.7559	7.65201	32.057	-2.04404	0.00206073	0.0184733	-	chr12	720780	722169	+	1274	-	-	-
Os01g0866000	5.31835	2.01267	5.63714	16.6555	25.8596	23.9632	4.32272	22.1594	-2.36049	0.00206555	0.0184911	Os01g0866000	chr01	37505155	37506089	+	642	-	Similar to E3 ubiquitin ligase EL5 (EC 6.3.2.-).	-
Os03g0734400	161.323	140.887	124.017	299.799	204.003	290.435	142.076	264.746	-0.895901	0.00206607	0.0184911	Os03g0734400	chr03	30080731	30081435	-	528	-	Ribosomal protein L7/L12 family protein.	-
Os05g0429700	295.168	229.444	223.231	574.614	327.555	610.584	249.281	504.251	-1.01538	0.00207952	0.0185779	Os05g0429700	chr05	21081086	21084058	-	2415	-	C2 calcium-dependent membrane targeting domain containing protein.	C2
Os09g0359800	558.426	503.167	611.066	1009.74	744.181	1045.76	557.553	933.225	-0.743263	0.00208576	0.0186271	Os09g0359800	chr09	11702891	11706323	-	1189	-	Similar to Arginine methyltransferase pam1 (Pam1).	-
Os05g0475400	314.669	359.261	348.375	576.696	467.388	643.174	340.768	562.419	-0.723224	0.00208858	0.0186299	Os05g0475400	chr05	23356169	23360022	-	1176	-	Aminotransferase%2C Regulation of abiotic stress responses	Aminotran_3
Os04g0525700	118.776	82.5193	210.829	445.534	288.286	278.932	137.375	337.584	-1.29899	0.00211617	0.018846	Os04g0525700	chr04	26287562	26292136	-	1293	-	Similar to Serine carboxypeptidase II precursor (EC 3.4.16.6) (Carboxypeptidase D) (Bri1 suppressor 1) [Contains: Serine carboxypeptidase II chain A%3B Serine carboxypeptidase II chain B].	Peptidase_S10
Os04g0481500	36.342	35.2217	56.3714	120.752	77.5787	97.7701	42.645	98.7003	-1.21516	0.00211964	0.0188668	Os04g0481500	chr04	24078142	24079931	-	336	-	Similar to H0510A06.6 protein.	-
Os03g0727800	100.162	81.513	104.851	193.62	152.284	177.328	95.5087	174.411	-0.868801	0.00214704	0.0190817	Os03g0727800	chr03	29685433	29686996	+	1332	-	Cyclin-like F-box domain containing protein.	-
Os12g0273700	145.368	79.5003	157.84	373.707	230.821	252.093	127.569	285.54	-1.1624	0.00215517	0.019123	Os12g0273700	chr12	10049330	10053017	+	1206	-	Conserved hypothetical protein.	-
Os05g0529600	120.549	91.5764	124.017	311.249	171.439	214.711	112.048	232.466	-1.05238	0.00216125	0.0191615	Os05g0529600	chr05	26300251	26305695	+	3252	-	Hypothetical conserved gene.	-
Os04g0517000	430.786	196.235	428.423	960.813	582.319	850.216	351.814	797.783	-1.18108	0.00217767	0.0192837	Os04g0517000	chr04	25835663	25837775	+	540	-	Similar to OSIGBa0145M07.3 protein.	-
Os03g0812000	418.376	343.16	657.29	1084.69	814.098	898.143	472.942	932.31	-0.979885	0.00217919	0.0192913	Os03g0812000	chr03	34010918	34015642	-	1317	-	DNA topoisomerase%2C type IIA%2C subunit A or C-terminal domain containing protein.	-
Os06g0187000	178.165	139.88	227.74	430.961	269.131	385.329	181.928	361.807	-0.992688	0.0021827	0.0193107	Os06g0187000	chr06	4393423	4401129	+	1023	-	Similar to Origin recognition complex 1.	-
Os11g0427700	367.852	481.027	749.739	1090.93	1107.17	954.696	532.873	1050.93	-0.98084	0.00218379	0.0193146	Os11g0427700	chr11	13661556	13663478	+	1641	-	Xanthine/uracil/vitamin C permease family protein.	-
Os08g0108200	179.051	145.918	235.632	435.125	297.864	343.154	186.867	358.714	-0.941816	0.00218501	0.0193154	Os08g0108200	chr08	395230	400100	+	1518	-	G-protein%2C beta subunit family protein.	WD40
Os05g0497200	62.0474	71.4497	134.164	220.685	192.51	187.872	89.2203	200.356	-1.17177	0.0021852	0.0193154	Os05g0497200	chr05	24427953	24428867	-	570	-	AP2/ERF (APETALA2/ethylene-responsive factor) protein%2C Regulation of spikelet meristem determinancy and floral organ identity	AP2
Os05g0187500	35.4556	21.133	30.4405	123.875	57.4657	65.18	29.0097	82.1736	-1.49869	0.00219823	0.0194071	Os05g0187500	chr05	5365122	5366701	+	1413	-	IQ calmodulin-binding motif family protein%2C Positive regulator of brassinosteroid signalling%2C Regulation of grain width and weight	-
Os08g0471800	99.2758	56.3547	55.244	246.709	97.6917	230.047	70.2915	191.483	-1.44228	0.00222944	0.0196176	Os08g0471800	chr08	23213213	23217399	+	1809	-	Remorin%2C C-terminal region domain containing protein.	-
Os04g0597900	25.7053	23.1457	7.89199	84.3184	51.7191	52.7191	18.9143	62.9189	-1.72153	0.0022549	0.0197881	Os04g0597900	chr04	30167304	30168343	+	783	-	Similar to OSJNba0093F12.13 protein.	-
Os01g0937600	0.886391	3.019	0	7.28678	17.2397	25.8803	1.3018	16.8023	-3.6732	0.00225937	0.0198215	Os01g0937600	chr01	41169527	41171002	+	1329	-	Peptidase aspartic%2C catalytic domain containing protein.	-
Os04g0472300	80.6616	93.589	90.1942	197.784	164.735	135.153	88.1483	165.891	-0.912554	0.00226388	0.0198551	Os04g0472300	chr04	23606790	23611023	+	2223	-	PLC-like phosphodiesterase%2C TIM beta/alpha-barrel domain domain containing protein.	-
Os01g0229400	151.573	97.6144	268.328	428.879	341.921	455.302	172.505	408.701	-1.24623	0.00227516	0.0199421	Os01g0229400	chr01	7164735	7167419	-	695	-	Similar to Rac-like GTP-binding protein 1.	Ras
Os10g0372300	3.54556	7.04433	5.63714	21.8603	45.9726	15.3365	5.40901	27.7231	-2.36697	0.0022772	0.0199516	Os10g0372300	chr10	11791821	11792120	+	300	-	Conserved hypothetical protein.	-
Os01g0180000	138.277	156.988	213.084	401.814	282.54	288.518	169.45	324.29	-0.938162	0.00228123	0.0199773	Os01g0180000	chr01	4179207	4181412	-	1563	-	Pistil-specific extensin-like protein family protein.	-
Os06g0273200	85.0935	79.5003	72.1554	148.858	124.509	169.66	78.9164	147.676	-0.902179	0.00230328	0.0201343	Os06g0273200	chr06	9221516	9223357	+	1317	-	Protein of unknown function DUF231%2C plant domain containing protein.	-
Os09g0241550	21.2734	19.1203	23.676	54.1303	44.057	61.3459	21.3566	53.1778	-1.31801	0.00231806	0.0202514	Os09g0241550	chr09	3138970	3140353	+	981	-	Similar to F-box domain containing protein%2C expressed.	-
Os03g0149200	1261.33	745.693	1098.11	2315.11	1479.74	2163.4	1035.05	1986.09	-0.940055	0.00232606	0.0202971	Os03g0149200	chr03	2739653	2743118	-	474	-	HR-like lesion-inducer family protein.	-
Os05g0550300	10342.4	9335.76	18011.8	28175.9	34425.8	18545.6	12563.3	27049.1	-1.10639	0.00233733	0.0203772	Os05g0550300	chr05	27330717	27331341	+	285	-	Similar to Lipid transfer protein (Fragment).	-
Os05g0345100	143.595	131.83	133.036	368.503	189.637	265.513	136.154	274.551	-1.01079	0.00234519	0.0203924	Os05g0345100	chr05	16216665	16217960	+	939	-	Similar to patellin-5.	CRAL_TRIO_N
Os03g0761000	75.3432	60.38	157.84	269.611	210.708	234.84	97.8544	238.386	-1.2882	0.00234603	0.0203924	Os03g0761000	chr03	31469926	31471769	-	435	-	SWIB/MDM2 domain containing protein.	-
Os02g0643600	16.8414	11.0697	13.5291	39.5568	48.8459	33.5485	13.8134	40.6504	-1.55251	0.00237146	0.0205646	Os02g0643600	chr02	25859185	25860990	-	1113	-	Similar to H0502G05.5 protein.	NAM
Os03g0598800	4024.21	2823.77	5550.33	8921.09	6651.66	8301.83	4132.77	7958.19	-0.945398	0.00237308	0.0205725	Os03g0598800	chr03	22336686	22338322	-	685	-	Similar to 60S ribosomal protein L15.	-
Os01g0546500	139.163	107.678	137.546	210.276	217.412	233.881	128.129	220.523	-0.783375	0.00238171	0.0206229	Os01g0546500	chr01	20312947	20314161	-	1029	-	Pentatricopeptide repeat domain containing protein.	PPR
Os08g0209000	11.5231	7.04433	12.4017	61.4171	34.4794	23.0047	10.323	39.6338	-1.94001	0.0023834	0.0206277	Os08g0209000	chr08	6358448	6359451	+	132	-	Conserved hypothetical protein.	-
Os05g0270000	71.7977	52.3293	127.399	213.398	157.073	231.006	83.8421	200.492	-1.26128	0.00238366	0.0206277	Os05g0270000	chr05	10865367	10869233	+	798	-	Ribosomal protein L25 family protein.	-
Os03g0149300	6081.53	5141.36	11325	15906	22708.5	12354.5	7515.97	16989.7	-1.17668	0.00239077	0.0206709	Os03g0149300	chr03	2748162	2753327	-	1125	-	Protein of unknown function DUF6%2C transmembrane domain containing protein.	DUF6
Os02g0699433	268.576	201.267	117.252	621.458	327.555	429.421	195.699	459.478	-1.22919	0.00239184	0.020674	Os02g0699433	chr02	28768752	28769773	+	555	-	Hypothetical conserved gene.	-
Os11g0568300	74.4568	53.3357	47.352	194.661	85.2408	154.323	58.3815	144.742	-1.30584	0.00242211	0.0208925	Os11g0568300	chr11	21178535	21182284	-	1218	-	Cell division cycle-associated protein domain containing protein.	-
Os08g0480000	54.0698	34.2153	25.9308	116.588	73.7477	96.8115	38.072	95.7159	-1.3216	0.00242376	0.020893	Os08g0480000	chr08	23712632	23717520	+	1470	-	Multi antimicrobial extrusion protein MatE family protein.	MatE
Os03g0704400	85.0935	62.3927	31.568	195.702	109.185	167.743	59.6847	157.543	-1.3944	0.00242431	0.020893	Os03g0704400	chr03	28314296	28319907	+	2226	-	Serine/threonine protein kinase domain containing protein.	Pkinase
Os08g0153750	20.387	16.1013	10.1468	48.9255	90.9874	29.7144	15.5451	56.5424	-1.85498	0.0024292	0.0209289	Os08g0153750	chr08	3089164	3089635	+	472	-	Hypothetical protein.	-
Os09g0548200	367.852	178.121	489.304	955.609	564.122	1024.67	345.092	848.133	-1.29771	0.00242997	0.0209294	Os09g0548200	chr09	21677478	21680257	+	1122	-	Peptidoglycan-binding Lysin subgroup domain containing protein.	LysM
Os06g0131500	209.188	210.324	543.42	832.774	815.055	691.1	320.977	779.643	-1.28176	0.00246045	0.0211351	Os06g0131500	chr06	1691885	1694051	+	1362	-	Glycoside hydrolase%2C family 17 protein.	Glyco_hydro_17
Os02g0205000	531.835	467.945	675.329	929.584	852.408	963.323	558.37	915.105	-0.71336	0.00246379	0.0211524	Os02g0205000	chr02	5907033	5909601	-	669	-	Ribosomal protein L19 family protein.	-
Os11g0421800	4.43195	10.0633	11.2743	44.7616	22.0285	34.5071	8.58986	33.7657	-1.98888	0.0024657	0.0211573	Os11g0421800	chr11	13200164	13202462	-	528	-	Conserved hypothetical protein.	-
Os03g0111200	1000.74	1109.99	917.726	1514.61	1409.83	1783.82	1009.48	1569.42	-0.636495	0.00246621	0.0211573	Os03g0111200	chr03	647000	649463	-	528	-	Similar to Remorin.	-
Os06g0245600	99.2758	53.3357	94.7039	237.341	154.2	159.116	82.4385	183.552	-1.15379	0.00247275	0.0212044	Os06g0245600	chr06	7555243	7558430	-	813	-	Similar to cDNA clone:J023144O06%2C full insert sequence.	-
Os11g0549695	83.3207	65.4117	92.4491	162.391	126.425	183.079	80.3938	157.298	-0.969261	0.00249872	0.0214021	Os11g0549695	chr11	20420039	20423566	-	636	-	Maf-like protein family protein.	Maf
Os12g0487500	69.1385	31.1963	27.0583	144.695	81.4098	135.153	42.4644	120.419	-1.49605	0.00252426	0.0215607	Os12g0487500	chr12	18195150	18201565	+	351	-	Hypothetical conserved gene.	-
Os01g0259400	285.418	220.387	184.898	494.46	334.259	467.763	230.234	432.16	-0.906591	0.00252471	0.0215607	Os01g0259400	chr01	8691829	8699628	-	4041	-	Armadillo-type fold domain containing protein.	Pkinase
Os07g0241050	7.09113	10.0633	0	41.6387	31.6061	30.673	5.71815	34.6393	-2.57806	0.00252607	0.0215607	Os07g0241050	chr07	7839012	7840193	-	504	-	Hypothetical protein.	UDPGT
Os05g0543100	481.31	363.286	372.051	742.21	562.206	804.207	405.549	702.874	-0.792558	0.00255299	0.0217587	Os05g0543100	chr05	26952587	26955912	-	1293	-	Similar to Clathrin coat assembly protein AP47 (Clathrin coat associated protein AP47) (Golgi adaptor AP-1 47 kDa protein) (HA1 47 kDa subunit) (Clathrin assembly protein assembly protein complex 1 medium chain) (Uncoordinated protein 101).	Adap_comp_sub
Os04g0619300	1119.51	1022.43	1120.66	1555.21	1632.03	1503.93	1087.54	1563.72	-0.52393	0.00257889	0.0219288	Os04g0619300	chr04	31458951	31462013	+	1431	-	Similar to H0114G12.4 protein.	-
Os11g0695900	300.487	277.748	305.533	472.599	422.373	455.302	294.589	450.091	-0.611469	0.00258328	0.0219288	Os11g0695900	chr11	28462112	28469811	-	3318	-	Armadillo-like helical domain containing protein.	-
Os03g0694700	205.643	164.032	255.926	453.862	304.568	417.919	208.534	392.116	-0.911749	0.00258343	0.0219288	Os03g0694700	chr03	27820011	27822893	-	318	-	Similar to PIF-like orf1.	-
Os05g0147400	2176.98	1638.31	1852.36	3479.96	2531.36	3331.85	1889.22	3114.39	-0.720998	0.00262318	0.0221827	Os05g0147400	chr05	2718807	2723389	-	1608	-	Similar to T-complex protein 1%2C zeta subunit (TCP-1-zeta) (CCT-zeta) (CCT-zeta-1) (Tcp20) (HTR3) (Acute morphine dependence related protein 2).	-
Os02g0781400	134.731	63.399	182.643	367.462	236.567	333.568	126.925	312.532	-1.30112	0.00262978	0.0222128	Os02g0781400	chr02	33114782	33117303	-	768	-	Similar to 20 kDa chaperonin%2C chloroplast precursor (Protein Cpn21) (Chloroplast protein Cpn10) (Chloroplast chaperonin 10) (Ch-CPN10).	-
Os07g0256300	24.8189	23.1457	18.0388	79.1136	45.9726	49.8436	22.0012	58.3099	-1.39974	0.00265629	0.0223787	Os07g0256300	chr07	8812366	8815314	-	900	-	Conserved hypothetical protein.	-
Os03g0297800	421.036	197.241	279.602	682.875	503.783	665.22	299.293	617.292	-1.04327	0.00266263	0.0224256	Os03g0297800	chr03	10438693	10440452	+	1395	-	Similar to Leucine Rich Repeat family protein%2C expressed.	Pkinase_Tyr
Os12g0116000	315.555	184.159	374.306	685.998	522.938	543.487	291.34	584.141	-1.00396	0.00266902	0.022473	Os12g0116000	chr12	783540	788103	-	2187	-	Similar to PV72.	-
Os05g0478300	255.281	201.267	195.045	379.953	315.104	481.182	217.197	392.08	-0.850936	0.00267152	0.0224876	Os05g0478300	chr05	23524477	23527493	+	2364	-	Hypothetical conserved gene.	Pkinase
Os07g0152000	191.46	263.659	188.28	473.64	407.049	309.605	214.467	396.765	-0.887159	0.00267694	0.0225268	Os07g0152000	chr07	2751213	2756586	+	1338	-	Transcription factor %2C Cold tolerance	TCP
Os12g0120000	76.2296	49.3103	85.6845	173.842	110.143	182.121	70.4082	155.368	-1.14256	0.00270281	0.0227184	Os12g0120000	chr12	947150	950199	-	2127	-	Protein of unknown function DUF936%2C plant family protein.	-
Os09g0392700	72.6841	76.4813	63.1359	140.531	176.228	108.314	70.7671	141.691	-1.00033	0.00270936	0.0227538	Os09g0392700	chr09	13580178	13581021	+	750	-	Hypothetical conserved gene.	-
Os05g0456000	116.117	55.3483	58.6262	187.374	141.749	210.877	76.6973	180	-1.22612	0.00272653	0.0228652	Os05g0456000	chr05	22404538	22406227	-	777	-	Mitochondrial glycoprotein family protein.	-
Os02g0219900	616.928	521.281	751.994	1083.65	1173.26	905.811	630.068	1054.24	-0.743042	0.00274246	0.0229857	Os02g0219900	chr02	6680305	6683027	-	606	-	Similar to Epstein-Barr nuclear antigen-1 (EBNA-1).	-
Os03g0622300	217.166	191.203	200.682	313.331	308.399	334.527	203.017	318.753	-0.650229	0.00274731	0.0230131	Os03g0622300	chr03	23614512	23620252	-	993	-	Conserved hypothetical protein.	-
Os06g0117500	0	1.00633	0	13.5326	9.57762	6.70971	0.335445	9.93997	-4.7898	0.00277691	0.0231882	Os06g0117500	chr06	959663	962343	-	1458	-	Hypothetical conserved gene.	-
Os09g0551600	2167.23	1430	4132.02	7097.32	6258.97	4781.15	2576.42	6045.81	-1.2307	0.0027789	0.0231981	Os09g0551600	chr09	21856873	21858935	+	384	-	Similar to HMGd1 protein (Nucleasome/chromatin assembly factor D protein NFD101).	HMG_box
Os01g0607900	1140.79	1031.49	1596.44	2183.95	1900.2	2337.85	1256.24	2140.67	-0.769293	0.00279594	0.0233005	Os01g0607900	chr01	23976021	23981901	-	2055	-	Serine/threonine protein kinase-related domain containing protein.	Pkinase
Os04g0298700	62.9338	65.4117	163.477	337.274	192.51	239.632	97.2741	256.472	-1.40217	0.00283558	0.0235706	Os04g0298700	chr04	13220130	13225103	-	3195	-	Clp%2C N-terminal domain containing protein.	-
Os08g0376300	431.672	351.21	497.196	763.029	1254.67	602.915	426.693	873.538	-1.03398	0.00284556	0.0236334	Os08g0376300	chr08	17650558	17653886	-	2934	-	Similar to Leucine-rich receptor-like protein kinase.	Pkinase
Os10g0536700	206.529	130.823	454.353	725.555	549.755	788.87	263.902	688.06	-1.38383	0.00285585	0.0236978	Os10g0536700	chr10	20900132	20902329	+	1017	-	Similar to Peroxidase 1.	-
Os02g0529700	771.16	487.065	1157.87	1817.53	1417.49	1802.04	805.365	1679.02	-1.06026	0.00285635	0.0236978	Os02g0529700	chr02	19455171	19458350	-	342	-	Similar to Acidic ribosomal protein P2a-4 (Fragment).	-
Os03g0612400	6.20474	17.1077	5.63714	59.3352	39.2682	23.9632	9.64985	40.8556	-2.07996	0.00285736	0.0236978	Os03g0612400	chr03	23124509	23128906	+	1194	-	Similar to ASL1.	-
Os12g0145900	115.231	115.728	249.162	570.45	350.541	276.057	160.04	399.016	-1.31983	0.00286648	0.0237533	Os12g0145900	chr12	2251302	2254010	-	2382	-	Similar to Leucine Rich Repeat family protein%2C expressed.	Pkinase
Os10g0521000	131.186	88.5574	84.5571	184.251	238.483	174.452	101.433	199.062	-0.969556	0.00286742	0.0237543	Os10g0521000	chr10	20154610	20159181	-	1692	-	Similar to TRE1 protein (Fragment).	-
Os11g0145000	36.342	53.3357	31.568	174.883	52.6769	134.194	40.4152	120.585	-1.57551	0.00287813	0.023796	Os11g0145000	chr11	2059411	2063380	-	2394	-	Similar to phosphatidylinositol-4-phosphate 5-kinase family protein.	MORN
Os02g0656100	61.161	51.323	101.468	217.562	124.509	154.323	71.3175	165.465	-1.21723	0.00289487	0.0238939	Os02g0656100	chr02	26501183	26502437	-	933	-	Conserved hypothetical protein.	-
Os10g0415400	174.619	175.102	305.533	422.633	405.133	419.836	218.418	415.867	-0.931234	0.00290335	0.0239504	Os10g0415400	chr10	14513272	14520385	-	255	-	Conserved hypothetical protein.	-
Os05g0394200	262.372	198.248	337.101	626.663	396.513	516.648	265.907	513.275	-0.949398	0.00290926	0.0239923	Os05g0394200	chr05	19178379	19183276	+	1992	-	Hypothetical conserved gene.	-
Os10g0175500	7.09113	6.038	37.2051	73.9087	67.0433	77.6409	16.7781	72.8643	-2.13452	0.00291578	0.0240191	Os10g0175500	chr10	5236268	5237084	+	225	-	Hypothetical gene.	-
Os04g0412700	52.2971	43.2723	65.3908	142.613	97.6917	99.6871	53.6534	113.33	-1.08039	0.00294117	0.0241875	Os04g0412700	chr04	20391988	20393083	+	786	-	Carbonic anhydrase%2C eukaryotic family protein.	-
Os01g0296200	608.951	382.407	1855.75	3679.82	3154.87	2052.21	949.034	2962.3	-1.64254	0.00297421	0.0243945	Os01g0296200	chr01	10830393	10831757	+	801	-	Similar to polygalacturonase.	-
Os09g0540600	215.393	129.817	334.846	695.367	395.556	502.27	226.685	531.064	-1.22909	0.00297953	0.0244255	Os09g0540600	chr09	21276447	21280591	+	1233	-	Similar to WD-40 repeat protein MSI1.	-
Os01g0645400	12.4095	5.03167	0	56.2123	38.3105	24.9218	5.81371	39.8148	-2.745	0.00298013	0.0244255	Os01g0645400	chr01	25994669	25996837	+	1314	-	Flavin monooxygenase-like enzyme %2C Auxin biosynthesis	FMO-like
Os08g0475100	614.269	494.11	932.383	1627.03	2232.54	885.682	680.254	1581.75	-1.2177	0.00298287	0.0244412	Os08g0475100	chr08	23411672	23412899	-	1002	-	Alpha/beta hydrolase fold-3 domain containing protein.	Abhydrolase_3
Os12g0529800	78.8888	75.475	49.6068	170.719	102.481	174.452	67.9902	149.217	-1.13027	0.00298633	0.0244491	Os12g0529800	chr12	20884719	20886404	-	1043	-	Hypothetical protein.	-
Os05g0386201	63.8201	78.494	51.8617	155.104	123.551	111.189	64.7253	129.948	-1.0029	0.00298726	0.0244498	Os05g0386201	chr05	18693898	18695408	-	1152	-	Zinc finger%2C lateral root primordium type 1 domain containing protein.	-
Os06g0194400	69.1385	63.399	83.4296	193.62	121.636	125.567	71.989	146.941	-1.03011	0.0029889	0.0244518	Os06g0194400	chr06	4762004	4764420	+	714	-	Transcriptional factor B3 family protein.	B3
Os07g0591100	203.87	160.007	255.926	423.674	314.146	390.122	206.601	375.981	-0.864717	0.00298977	0.0244518	Os07g0591100	chr07	24087353	24089505	-	1557	-	Protein of unknown function DUF620 family protein.	-
Os02g0718050	48.7515	46.2913	75.5377	129.08	108.227	113.107	56.8602	116.805	-1.0433	0.00299141	0.0244565	Os02g0718050	chr02	29803507	29804207	+	701	-	Non-protein coding transcript.	-
Os11g0206200	52.2971	45.285	55.244	100.974	136.96	83.3921	50.942	107.109	-1.07303	0.00299949	0.0245156	Os11g0206200	chr11	5357840	5359373	-	1221	-	Mitochodrial transcription termination factor-related family protein.	-
Os09g0300800	487.515	407.565	208.574	815.078	680.011	799.414	367.885	764.834	-1.05456	0.00300518	0.0245485	Os09g0300800	chr09	7470846	7483164	+	1371	-	Protein of unknown function DUF247%2C plant family protein.	-
Os04g0599800	510.561	438.761	704.642	1490.67	773.872	1056.3	551.322	1106.95	-1.00591	0.00301856	0.0246234	Os04g0599800	chr04	30267833	30270707	+	1515	-	WD40 repeat-like domain containing protein.	WD40
Os05g0533800	353.67	237.495	292.004	624.581	424.289	534.86	294.389	527.91	-0.841621	0.00302129	0.0246389	Os05g0533800	chr05	26497719	26499607	+	255	-	Similar to hydrogen-transporting ATP synthase%2C rotational mechanism.	-
novel.1623	7.09113	2.01267	0	15.6145	26.8173	30.673	3.0346	24.3683	-2.9567	0.00303183	0.024711	-	chr07	17569473	17573020	+	1579	-	PF13962:Domain of unknown function|PF12796:Ankyrin repeats (3 copies)	-
novel.2348	24.8189	20.1267	34.9503	65.581	50.7614	85.3092	26.632	67.2172	-1.34092	0.00303842	0.0247578	-	chr10	22724884	22733832	-	1700	-	PF16113:Enoyl-CoA hydratase/isomerase	-
Os01g0518651	13.2959	10.0633	13.5291	40.5977	47.8881	25.8803	12.2961	38.1221	-1.63233	0.00306604	0.0249343	Os01g0518651	chr01	18405728	18408073	-	2346	-	Leucine-rich repeat domain containing protein.	-
Os10g0524000	19.5006	16.1013	49.6068	107.22	60.339	95.853	28.4029	87.8039	-1.63709	0.00307725	0.0250116	Os10g0524000	chr10	20361109	20365154	+	1245	-	Conserved hypothetical protein.	-
Os06g0240001	655.929	622.92	708.025	1024.31	917.536	970.032	662.291	970.627	-0.551631	0.00307839	0.025014	Os06g0240001	chr06	7267279	7269232	-	507	-	Conserved hypothetical protein.	-
Os03g0852500	472.446	341.147	485.921	784.89	646.489	728.483	433.172	719.954	-0.732944	0.00308243	0.0250289	Os03g0852500	chr03	35897331	35899388	-	477	-	Similar to NIR3.	-
Os11g0151300	2316.14	1623.22	2576.17	4367.9	3273.63	3636.66	2171.84	3759.4	-0.791611	0.0030828	0.0250289	Os11g0151300	chr11	2382462	2383247	-	462	-	Similar to 60S ribosomal protein L26-1.	KOW
Os01g0765000	96.6166	51.323	66.5182	164.473	131.213	151.448	71.4859	149.045	-1.05611	0.00308375	0.0250297	Os01g0765000	chr01	32233141	32238980	-	771	-	Putative dCMP deaminase%2C Chloroplast development	-
Os05g0550250	150.686	151.956	260.436	331.028	368.738	371.91	187.693	357.225	-0.931064	0.00309279	0.0250684	Os05g0550250	chr05	27323596	27325180	-	663	-	Similar to seed maturation protein.	-
novel.1419	17.7278	24.152	29.3131	45.8026	63.2123	68.0556	23.731	59.0235	-1.3233	0.00311167	0.0251784	-	chr06	23900371	23904573	+	1135	-	-	-
Os01g0869300	89.5255	75.475	179.261	324.782	210.708	268.388	114.754	267.959	-1.22634	0.00311191	0.0251784	Os01g0869300	chr01	37667337	37671823	-	1110	-	Conserved hypothetical protein.	-
Os03g0143100	13.2959	14.0887	5.63714	37.4748	82.3675	22.0462	11.0072	47.2962	-2.09476	0.00311239	0.0251784	Os03g0143100	chr03	2387820	2390171	+	2352	-	Similar to SDD1 (STOMATAL DENSITY AND DISTRIBUTION)%3B subtilase.	Peptidase_S8
Os05g0210500	104.594	76.4813	89.0668	227.972	119.72	239.632	90.0474	195.775	-1.11905	0.00312306	0.0252439	Os05g0210500	chr05	6843465	6852938	-	3636	-	Timeless protein domain containing protein.	TIMELESS_C
Os10g0407500	179.051	183.153	228.868	343.519	363.95	284.683	197.024	330.717	-0.748693	0.00319517	0.0257344	Os10g0407500	chr10	13954232	13958017	+	1482	-	Similar to exonuclease.	Exonuc_X-T
Os01g0974500	143.595	144.912	149.948	234.218	215.496	281.808	146.152	243.841	-0.738982	0.00319824	0.0257521	Os01g0974500	chr01	43066717	43070166	-	1293	-	Pectinacetylesterase family protein.	-
Os05g0551100	399.762	334.103	334.846	552.754	875.394	526.233	356.237	651.46	-0.870525	0.00320004	0.0257595	Os05g0551100	chr05	27383401	27387244	-	2424	-	Conserved hypothetical protein.	-
Os11g0431700	93.9574	108.684	40.5874	206.112	165.693	202.25	81.0763	191.351	-1.23515	0.0032089	0.0258166	Os11g0431700	chr11	13890814	13915531	-	1182	-	Similar to Serine carboxypeptidase.	Peptidase_S10
Os03g0279801	85.9799	69.437	58.6262	166.555	116.847	138.028	71.3477	140.477	-0.972907	0.00321456	0.0258551	Os03g0279801	chr03	9542963	9547420	-	4458	-	Non-protein coding transcript.	Kinesin
Os04g0446500	883.732	742.674	808.366	1674.92	1075.57	1328.52	811.59	1359.67	-0.74414	0.00322436	0.0259196	Os04g0446500	chr04	22258294	22262579	+	1578	-	Similar to FK506-binding protein 2 precursor (EC 5.2.1.8) (Peptidyl-prolyl cis- trans isomerase) (PPIase) (Rotamase) (FKBP-13) (FKBP-15).	FKBP_C
Os01g0605300	46.9787	36.228	32.6954	145.736	54.5924	108.314	38.634	102.881	-1.40879	0.0032325	0.0259708	Os01g0605300	chr01	23843274	23846735	+	1671	-	Similar to Likely ubiquitin-conjugating enzyme e2.	UQ_con
Os06g0186300	239.326	261.647	447.589	656.851	786.322	490.767	316.187	644.647	-1.02908	0.00324604	0.0260653	Os06g0186300	chr06	4339307	4342791	-	2184	-	Leucine-rich repeat domain containing protein.	LRRNT_2
Os01g0286900	85.0935	54.342	147.693	221.726	277.751	186.913	95.7095	228.797	-1.2603	0.0032602	0.0261575	Os01g0286900	chr01	10312342	10314826	+	348	-	Similar to Auxin-responsive protein IAA31 (Indoleacetic acid-induced protein 31).	-
Os10g0483000	1345.54	997.277	1387.86	2198.52	1702.9	2336.9	1243.56	2079.44	-0.741729	0.00327741	0.0262812	Os10g0483000	chr10	18240660	18243388	-	495	-	Basal transcription factor 3-like protein%2C Vegetative growth and reproductive development	-
Os11g0693800	383.807	318.001	512.98	644.359	702.039	737.11	404.929	694.503	-0.779285	0.0032828	0.02631	Os11g0693800	chr11	28335198	28338717	-	783	-	Similar to ATP-citrate synthase.	-
Os05g0512400	329.737	246.552	347.248	625.622	441.528	534.86	307.846	534.003	-0.794593	0.00331393	0.0265305	Os05g0512400	chr05	25390732	25392479	-	1233	-	IQ motif%2C EF-hand binding site domain containing protein.	-
Os09g0542000	1035.3	689.338	1722.71	2857.46	1931.81	2672.38	1149.12	2487.21	-1.11427	0.00331898	0.0265637	Os09g0542000	chr09	21343538	21346643	-	810	-	Similar to Ribonuclease P.	-
Os09g0293900	193.233	132.836	172.496	319.577	239.44	355.615	166.189	304.877	-0.874632	0.00332852	0.0266255	Os09g0293900	chr09	6990927	6994473	+	1275	-	Similar to FK506-binding protein 39 kDa.	FKBP_C
Os01g0141700	108.14	114.722	67.6457	167.596	192.51	199.374	96.8358	186.493	-0.942588	0.00335448	0.0268026	Os01g0141700	chr01	2250838	2255073	-	1752	-	Similar to predicted protein.	-
Os10g0446400	138.277	102.646	74.4102	236.3	192.51	194.582	105.111	207.797	-0.97889	0.00336382	0.0268638	Os10g0446400	chr10	16139900	16149934	+	1677	-	SANT domain%2C DNA binding domain containing protein.	-
Os02g0102000	15.0686	19.1203	42.8423	89.5232	82.3675	54.6362	25.6771	75.509	-1.56689	0.00336872	0.0268882	Os02g0102000	chr02	112766	115204	-	969	-	Similar to OSIGBa0134P10.4 protein.	-
Os01g0550000	1470.52	1258.92	1427.32	2029.89	1889.66	2121.23	1385.59	2013.59	-0.539212	0.00337096	0.0268915	Os01g0550000	chr01	20571063	20576206	+	1329	-	DEAD-like helicase%2C N-terminal domain containing protein.	-
Os10g0450400	61.161	43.2723	28.1857	99.9329	102.481	97.7701	44.2063	100.061	-1.17058	0.00340663	0.0271231	Os10g0450400	chr10	16408958	16415735	+	2436	-	Protein of unknown function DUF594 family protein.	-
novel.952	0	0	0	7.28678	5.74657	8.62677	0	7.22004	-5.29192	0.00341472	0.027174	-	chr04	20310189	20311118	+	406	-	-	-
Os04g0105300	693.158	644.053	761.014	1357.42	862.943	1674.55	699.408	1298.31	-0.892521	0.00341625	0.0271787	Os04g0105300	chr04	354021	355463	+	1017	-	Similar to B0616E02-H0507E05.2 protein.	-
Os02g0669900	117.004	81.513	136.419	213.398	209.75	195.54	111.645	206.229	-0.886528	0.00343498	0.0272916	Os02g0669900	chr02	27204540	27207676	+	1284	-	Similar to H0211B05.8 protein.	-
Os01g0166500	51.4107	78.494	30.4405	193.62	148.453	88.1848	53.4484	143.419	-1.42104	0.00344323	0.0273266	Os01g0166500	chr01	3414866	3415943	-	741	-	Conserved hypothetical protein.	-
Os02g0131400	444.082	615.876	65.3908	1513.57	1172.3	1343.86	375.116	1343.24	-1.83975	0.00344831	0.0273595	Os02g0131400	chr02	1644223	1648808	-	1947	-	Beta-D-glucan exohydrolase%2C isoenzyme ExoII (EC 3.2.1.58).	Glyco_hydro_3_C
Os05g0244600	420.149	405.552	378.816	765.111	557.417	604.832	401.506	642.454	-0.677483	0.00344946	0.0273612	Os05g0244600	chr05	8777998	8782541	-	438	-	Similar to OB-fold nucleic acid binding domain containing protein.	-
novel.1736	15.955	11.0697	21.4211	48.9255	35.4372	50.8021	16.1486	45.0549	-1.48556	0.00345981	0.0274285	-	chr07	23631803	23635489	-	2054	-	PF03108:MuDR family transposase|PF10551:MULE transposase domain	MuDR
Os01g0745400	37.2284	34.2153	28.1857	86.4003	53.6347	91.0603	33.2098	77.0318	-1.20972	0.003473	0.0275182	Os01g0745400	chr01	31170449	31170922	-	165	-	Sec34-like protein family protein.	-
Os12g0176300	158.664	106.671	103.723	275.856	186.764	251.135	123.02	237.918	-0.948518	0.00347902	0.027551	Os12g0176300	chr12	3870944	3871559	-	177	-	Conserved hypothetical protein.	-
Os03g0633400	304.918	270.704	416.021	715.145	510.487	545.404	330.548	590.345	-0.837441	0.00348189	0.0275662	Os03g0633400	chr03	24193288	24197393	+	1011	-	Similar to Leucine Rich Repeat family protein%2C expressed.	-
Os06g0253600	228.689	262.653	401.364	545.467	468.346	706.437	297.569	573.416	-0.94788	0.0034848	0.0275744	Os06g0253600	chr06	7964478	7967674	-	984	-	Similar to secretory protein-like.	-
Os06g0239500	802.184	655.123	1508.5	1912.26	2566.8	1806.83	988.602	2095.3	-1.08413	0.00350478	0.0277033	Os06g0239500	chr06	7247884	7250998	+	1608	-	TGF-beta receptor%2C type I/II extracellular region family protein.	-
Os06g0505700	109.026	93.589	95.8313	192.579	165.693	157.199	99.4821	171.824	-0.786436	0.00351139	0.0277451	Os06g0505700	chr06	17984211	17986882	+	123	-	Similar to AGP16.	-
novel.1915	73.5704	54.342	200.682	342.478	333.301	242.508	109.532	306.096	-1.4858	0.00351423	0.0277472	-	chr08	13276502	13283891	-	7390	-	PF03732:Retrotransposon gag protein|PF00078:Reverse transcriptase (RNA-dependent DNA polymerase)|PF17921:Integrase zinc binding domain|PF17919:RNase H-like domain found in reverse transcriptase|PF00665:Integrase core domain	RVT_1
Os05g0302700	2244.34	1668.5	2014.71	3295.7	2680.78	3396.07	1975.85	3124.18	-0.660894	0.00351553	0.02775	Os05g0302700	chr05	13610642	13614124	-	1143	-	Similar to ATP/ADP carrier protein.	Mito_carr
Os03g0110500	27.4781	21.133	30.4405	90.5642	45.9726	64.2215	26.3506	66.9194	-1.34454	0.00351871	0.0277656	Os03g0110500	chr03	609881	614424	+	1056	-	KIP1-like domain containing protein.	-
Os03g0832500	65.5929	67.4243	71.0279	131.162	105.354	138.028	68.0151	124.848	-0.876971	0.0035333	0.0278603	Os03g0832500	chr03	34965492	34972691	+	1944	-	Nucleic acid-binding%2C OB-fold domain containing protein.	-
Os01g0758900	322.646	285.799	324.699	510.074	589.981	419.836	311.048	506.631	-0.703814	0.00354182	0.0279125	Os01g0758900	chr01	31919494	31922325	+	2049	-	Protein of unknown function DUF688 family protein.	-
Os03g0166000	698.476	454.863	1074.44	1893.52	1277.65	1496.27	742.592	1555.81	-1.06738	0.00354797	0.0279308	Os03g0166000	chr03	3561596	3565365	-	930	-	Alba%2C DNA/RNA-binding protein family protein.	-
Os03g0216900	39.8876	33.209	84.5571	155.104	124.509	112.148	52.5512	130.587	-1.31893	0.00356798	0.0280582	Os03g0216900	chr03	6159948	6163869	+	1011	-	Prefoldin domain containing protein.	-
Os10g0496000	354.556	251.583	921.108	1402.18	1746	1000.71	509.083	1382.96	-1.44251	0.00357609	0.0280919	Os10g0496000	chr10	18873532	18875014	-	744	-	Zinc finger%2C Dof-type family protein.	zf-Dof
Os02g0103700	2651.2	1774.17	2954.99	4960.21	3427.83	5071.58	2460.12	4486.54	-0.866909	0.00358054	0.0281117	Os02g0103700	chr02	180352	183440	-	579	-	Similar to 60S ribosomal protein L9 (Gibberellin-regulated protein GA).	-
Os03g0773700	521.198	479.015	554.694	958.731	801.647	699.727	518.302	820.035	-0.661862	0.00359472	0.0282003	Os03g0773700	chr03	32079178	32082438	+	2658	-	Similar to Receptor-like protein kinase 2.	Pkinase
Os04g0578800	202.984	170.07	436.314	667.26	650.32	512.814	269.789	610.131	-1.17879	0.00362794	0.0284388	Os04g0578800	chr04	29194394	29197064	-	1575	-	Protein of unknown function DUF604 family protein.	-
Os01g0268300	355.443	297.875	434.06	658.933	526.769	624.003	362.459	603.235	-0.735509	0.00366345	0.0286781	Os01g0268300	chr01	9225213	9237025	+	2190	-	Similar to DNA gyrase B subunit.	DNA_gyraseB
Os06g0207500	197.665	221.393	297.641	430.961	370.654	417.919	238.9	406.511	-0.768749	0.00366908	0.0287145	Os06g0207500	chr06	5449104	5453124	+	2544	-	Protein of unknown function DUF231%2C plant domain containing protein.	-
Os04g0404400	10.6367	9.057	2.25486	18.7374	68.0011	26.8388	7.31618	37.8591	-2.356	0.00368913	0.0288408	Os04g0404400	chr04	20065198	20066517	-	918	-	Similar to H0502B11.4 protein.	-
Os03g0118100	37.2284	43.2723	18.0388	99.9329	84.283	66.1386	32.8465	83.4515	-1.33831	0.00369558	0.0288756	Os03g0118100	chr03	985771	989760	+	1365	-	Conserved hypothetical protein.	-
Os02g0794600	90.4119	64.4053	82.3022	156.145	144.622	132.277	79.0398	144.348	-0.867385	0.0037035	0.0289263	Os02g0794600	chr02	33775996	33777583	-	240	-	Similar to Copper chaperone COX17-1.	-
Os10g0415200	132.072	109.69	169.114	293.553	208.792	253.052	136.959	251.799	-0.879798	0.00370404	0.0289263	Os10g0415200	chr10	14500815	14504233	-	2370	-	Exocyst complex subunit Sec15-like family protein.	-
Os02g0817500	770.274	513.23	642.634	1163.8	884.972	1314.14	642.046	1120.97	-0.803656	0.00372604	0.0290805	Os02g0817500	chr02	35067978	35072582	+	987	-	Potassium channel%2C voltage-dependent%2C beta subunit%2C KCNAB-related domain containing protein.	Aldo_ket_red
Os01g0304300	477.765	442.787	457.736	695.367	617.756	748.612	459.429	687.245	-0.580768	0.00373025	0.0290922	Os01g0304300	chr01	11272159	11277795	+	1818	-	Similar to predicted protein.	-
Os09g0308600	2.65917	3.019	6.76457	15.6145	29.6906	17.2535	4.14758	20.8529	-2.35551	0.00374333	0.0291631	Os09g0308600	chr09	8132369	8132617	-	249	-	Non-protein coding transcript.	-
Os01g0686800	5588.69	3954.89	5012.54	8298.6	6623.88	8534.75	4852.04	7819.08	-0.688364	0.00375273	0.0292131	Os01g0686800	chr01	28330800	28333317	+	1005	-	Similar to Guanine nucleotide-binding protein subunit beta-like protein A.	WD40
Os06g0271500	702.022	670.218	833.169	1181.5	1026.72	1116.69	735.136	1108.3	-0.592651	0.00376243	0.0292652	Os06g0271500	chr06	9130980	9135885	-	1870	-	Transposon%2C En/Spm-like domain containing protein.	-
novel.721	1.77278	5.03167	2.25486	19.7784	17.2397	14.3779	3.01977	17.132	-2.50886	0.00377607	0.0293479	-	chr03	34240806	34241378	+	484	-	-	-
Os10g0563500	101.935	94.5954	49.6068	208.194	137.918	192.665	82.0457	179.592	-1.1259	0.00378913	0.0294238	Os10g0563500	chr10	22247752	22252171	+	2397	-	Protein kinase%2C core domain containing protein.	-
Os02g0753400	188.801	252.59	140.928	344.56	317.977	452.426	194.106	371.654	-0.936261	0.00378984	0.0294238	Os02g0753400	chr02	31683482	31684818	+	939	-	Conserved hypothetical protein.	-
Os12g0211400	27.4781	18.114	22.5486	82.2365	38.3105	63.263	22.7136	61.27	-1.42727	0.00381528	0.029582	Os12g0211400	chr12	5849738	5852392	+	1425	-	A/G-specific adenine glycosylase MutY%2C bacterial form domain containing protein.	HhH-GPD
Os12g0548100	162.21	138.874	154.458	380.994	207.834	276.057	151.847	288.295	-0.924047	0.0038196	0.0295972	Os12g0548100	chr12	22163667	22169820	-	3867	-	Similar to G14587-6 protein (Fragment).	-
Os05g0503100	30.1373	18.114	47.352	111.384	58.4235	91.0603	31.8678	86.9558	-1.45251	0.0038262	0.0296353	Os05g0503100	chr05	24774717	24775782	+	915	-	Hypothetical conserved gene.	-
Os03g0106300	22.1598	15.095	32.6954	91.6052	43.0993	63.263	23.3167	65.9891	-1.50487	0.00383856	0.0297075	Os03g0106300	chr03	370325	374690	-	1479	-	Coiled-coil protein%2C Homologous chromosome pairing in meiosis	-
Os10g0497600	324.419	260.64	435.187	715.145	483.67	691.1	340.082	629.972	-0.890081	0.0038425	0.0297302	Os10g0497600	chr10	18970490	18975230	+	1530	-	Serine/threonine protein kinase-related domain containing protein.	Pkinase
Os03g0648800	35.4556	15.095	6.76457	71.8268	72.7899	56.5533	19.1051	67.0567	-1.79615	0.00386848	0.029915	Os03g0648800	chr03	25139612	25140600	-	975	-	Thioredoxin fold domain containing protein.	-
Os09g0557900	129.413	93.589	213.084	393.486	231.778	345.071	145.362	323.445	-1.15559	0.00386946	0.029915	Os09g0557900	chr09	22172847	22174402	+	507	-	Similar to Protein phosphatase 2C gamma isoform (EC 3.1.3.16) (PP2C-gamma) (Protein phosphatase magnesium-dependent 1 gamma) (Protein phosphatase 1C) (Fibroblast growth factor inducible protein 13) (FIN13).	Cu_bind_like
Os01g0662800	32.7965	27.171	45.0971	110.343	56.5079	88.1848	35.0215	85.0118	-1.2822	0.00388357	0.0299925	Os01g0662800	chr01	27055948	27056849	-	729	-	Zinc finger%2C NHR/GATA-type domain containing protein.	GATA
Os02g0116800	191.46	109.69	279.602	492.378	340.963	438.048	193.584	423.796	-1.13149	0.00388653	0.0299995	Os02g0116800	chr02	890263	894233	+	1533	-	Remorin%2C C-terminal region domain containing protein.	-
Os07g0642900	180.824	175.102	117.252	303.963	242.314	307.688	157.726	284.655	-0.849326	0.00390163	0.030097	Os07g0642900	chr07	26775410	26778677	-	822	-	Bacterial transferase hexapeptide repeat domain containing protein.	-
Os01g0224200	17.7278	16.1013	39.46	103.056	45.0148	74.7653	24.4297	74.2787	-1.61218	0.00390235	0.030097	Os01g0224200	chr01	6830317	6832770	-	768	-	Hypothetical conserved gene.	-
Os03g0844450	215.393	155.982	271.71	418.469	347.668	392.997	214.362	386.378	-0.850938	0.0039103	0.0301402	Os03g0844450	chr03	35494074	35497692	+	783	-	Similar to 3' exoribonuclease family domain 1-containing protein.	RNase_PH
Os09g0277800	267.69	162.02	192.79	565.246	295.948	407.375	207.5	422.856	-1.02561	0.00391575	0.0301615	Os09g0277800	chr09	5781847	5785946	+	1116	-	Similar to Enoyl-[acyl-carrier-protein] reductase [NADH]%2C chloroplast precursor (EC 1.3.1.9) (NADH-dependent enoyl-ACP reductase).	-
Os06g0573600	1809.12	2728.17	1909.86	3335.26	3377.07	3928.06	2149.05	3546.8	-0.722858	0.00392497	0.0301928	Os06g0573600	chr06	22245386	22251772	+	2148	-	Similar to Beta-galactosidase precursor (EC 3.2.1.23) (Lactase).	-
novel.375	496.379	456.875	111.615	1315.78	617.756	1248.01	354.957	1060.52	-1.57819	0.00394307	0.0302895	-	chr02	10343881	10347607	+	3727	-	-	-
Os01g0642600	14.1823	10.0633	14.6566	58.2942	24.9018	40.2583	12.9674	41.1514	-1.66466	0.00395373	0.0303369	Os01g0642600	chr01	25825625	25826696	-	924	-	Protein of unknown function DUF617%2C plant family protein.	-
Os07g0298400	6.20474	2.01267	6.76457	19.7784	25.8596	21.0877	4.99399	22.2419	-2.15767	0.00395509	0.0303369	Os07g0298400	chr07	11704682	11705223	+	237	-	Similar to AT.I.24-6 protein (Fragment).	-
Os02g0652300	671.884	602.794	596.409	1049.3	815.055	998.788	623.696	954.38	-0.613251	0.00396439	0.0303923	Os02g0652300	chr02	26297039	26301052	-	810	-	Engulfment and cell motility%2C ELM domain containing protein.	-
Os05g0531400	167.528	87.551	69.9005	380.994	249.976	179.245	108.326	270.072	-1.3144	0.0039769	0.0304555	Os05g0531400	chr05	26377197	26378671	+	525	-	Pollen Ole e 1 allergen and extensin domain containing protein.	-
Os09g0356100	71.7977	58.3673	56.3714	119.711	102.481	126.526	62.1788	116.239	-0.89932	0.00398904	0.0305253	Os09g0356100	chr09	11441959	11444517	-	654	-	Similar to H1005F08.16 protein.	-
novel.1668	2.65917	3.019	6.76457	22.9013	14.3664	23.0047	4.14758	20.0908	-2.30047	0.00399029	0.0305269	-	chr07	29380012	29380472	+	293	-	-	-
Os06g0232300	531.835	394.483	957.186	1458.4	1068.86	1461.76	627.834	1329.67	-1.0832	0.00400791	0.0306377	Os06g0232300	chr06	6866393	6869521	+	1779	-	Similar to Auxin transport protein REH1.	-
Os02g0104500	224.257	223.406	220.976	407.018	289.244	435.173	222.88	377.145	-0.758607	0.00401256	0.0306653	Os02g0104500	chr02	219736	221602	-	1443	-	MYB-like domain containing protein.	-
Os05g0400500	94.8438	121.766	154.458	377.871	281.582	163.909	123.689	274.454	-1.15129	0.00402774	0.0307652	Os05g0400500	chr05	19480823	19482167	+	210	-	Similar to plasma membrane associated protein.	-
Os10g0169200	2361.35	1512.52	919.981	3847.42	2507.42	4174.4	1597.95	3509.75	-1.13485	0.00404082	0.030849	Os10g0169200	chr10	4757655	4758145	+	297	-	Conserved hypothetical protein.	-
Os09g0506700	47.8651	47.2977	81.1748	143.654	164.735	91.0603	58.7792	133.15	-1.18387	0.00405596	0.0309404	Os09g0506700	chr09	19613507	19619199	+	1659	-	Similar to F-box domain containing protein%2C expressed.	F-box
Os06g0590700	7.09113	10.0633	0	23.9423	22.9863	71.8897	5.71815	39.6061	-2.77645	0.00405763	0.0309451	Os06g0590700	chr06	23196356	23198035	+	1458	-	UDP-glucuronosyl/UDP-glucosyltransferase family protein.	UDPGT
Os01g0545500	9.7503	12.076	11.2743	43.7207	23.944	34.5071	11.0335	34.0573	-1.62725	0.00406441	0.0309887	Os01g0545500	chr01	20256175	20260730	-	2085	-	Hypothetical conserved gene.	Pkinase_Tyr
Os05g0541900	2594.47	1787.25	2790.38	4719.75	3353.12	4298.05	2390.7	4123.64	-0.786497	0.0040681	0.0310008	Os05g0541900	chr05	26902013	26905007	-	402	-	Similar to 60S ribosomal protein l28.	-
Os05g0112200	133.845	90.57	170.242	243.586	284.455	228.13	131.552	252.057	-0.939722	0.0040802	0.0310738	Os05g0112200	chr05	658112	660002	-	873	-	Similar to Zn finger protein (Fragment).	zf-Dof
Os12g0446900	31.0237	31.1963	7.89199	94.7281	50.7614	83.3921	23.3707	76.2939	-1.69726	0.00408087	0.0310738	Os12g0446900	chr12	15130136	15140357	+	1566	-	Similar to bifunctional dihydrofolate reductase-thymidylate synthase.	-
Os06g0671700	108.14	62.3927	136.419	270.652	215.496	175.411	102.317	220.52	-1.10888	0.00408723	0.0311061	Os06g0671700	chr06	27871848	27874358	+	675	-	Similar to toprim domain-containing protein.	-
Os08g0462300	103.708	100.633	111.615	199.866	150.369	197.457	105.319	182.564	-0.793961	0.00409098	0.0311265	Os08g0462300	chr08	22692351	22694330	-	1257	-	Cyclin-like F-box domain containing protein.	F-box
Os03g0308200	847.39	600.781	903.07	1670.75	1063.12	1447.38	783.747	1393.75	-0.830505	0.00410037	0.0311737	Os03g0308200	chr03	10970763	10979238	-	2967	-	Modulation of leaf rolling%2C Regulation of abaxial side cell differentiation%2C Regulation of leaf shape%2C male fertility and seed size	-
Os07g0232850	0.886391	0	0	9.36871	7.66209	9.5853	0.295464	8.87204	-4.62715	0.004117	0.0312676	Os07g0232850	chr07	7396993	7397516	-	524	-	Non-protein coding transcript.	-
Os07g0182900	444.082	409.578	237.887	791.136	547.84	766.824	363.849	701.933	-0.946762	0.00411884	0.0312735	Os07g0182900	chr07	4380870	4391940	+	4615	-	DNA methyltransferase%2C Maintenance of CpG methylation after DNA replication	BAH
Os12g0244400	1.77278	2.01267	0	20.8194	14.3664	6.70971	1.26182	13.9652	-3.42267	0.00414687	0.0314456	Os12g0244400	chr12	7997383	8000365	+	1341	-	Similar to Lysine and histidine specific transporter.	Aa_trans
Os08g0112900	33.6829	22.1393	72.1554	103.056	131.213	107.355	42.6592	113.875	-1.42334	0.00416217	0.0315452	Os08g0112900	chr08	686288	693733	+	1146	-	Lipase%2C GDSL domain containing protein.	Lipase_GDSL
Os01g0133100	105.481	133.842	56.3714	218.603	222.201	189.789	98.5648	210.198	-1.08981	0.00417807	0.0316494	Os01g0133100	chr01	1834110	1836549	+	2104	-	Conserved hypothetical protein.	-
Os07g0154800	141.823	146.925	149.948	294.594	213.581	230.047	146.232	246.074	-0.750605	0.00419096	0.0317253	Os07g0154800	chr07	2940398	2942804	-	390	-	Conserved hypothetical protein.	-
Os04g0578300	20.387	28.1773	13.5291	44.7616	53.6347	63.263	20.6978	53.8864	-1.37633	0.00419254	0.0317262	Os04g0578300	chr04	29152972	29153947	+	384	-	Similar to H0404F02.10 protein.	-
Os03g0741400	647.065	503.167	907.579	1260.61	1449.09	1042.88	685.937	1250.86	-0.867256	0.00419632	0.0317302	Os03g0741400	chr03	30422191	30425386	+	1164	-	Similar to SUSIBA2.	WRKY
Os01g0311500	650.611	622.92	693.368	967.059	883.056	1197.2	655.633	1015.77	-0.631833	0.00420159	0.0317618	Os01g0311500	chr01	11693812	11699838	+	2781	-	Similar to PHS1 (PROPYZAMIDE-HYPERSENSITIVE 1)%3B phosphoprotein phosphatase/ protein tyrosine/serine/threonine phosphatase.	DSPc
Os03g0301400	171.073	119.754	127.399	306.045	213.581	240.591	139.409	253.405	-0.859655	0.00421766	0.0318669	Os03g0301400	chr03	10606890	10612255	+	942	-	Exonuclease domain containing protein.	Exonuc_X-T
Os04g0620200	90.4119	56.3547	113.87	213.398	151.326	175.411	86.8789	180.045	-1.05262	0.00422462	0.0318866	Os04g0620200	chr04	31524614	31527861	+	1599	-	Remorin protein%2C Grain setting	-
Os04g0372400	100.162	50.3167	199.555	311.249	328.512	275.098	116.678	304.953	-1.3885	0.00426342	0.0321297	Os04g0372400	chr04	18149383	18150888	+	378	-	Conserved hypothetical protein.	-
Os02g0284600	5385.71	3989.11	6647.31	10041.2	7740.63	9638.02	5340.71	9139.94	-0.775194	0.00427345	0.0321639	Os02g0284600	chr02	10700829	10701516	-	414	-	Similar to 60S ribosomal protein L27.	-
Os11g0108700	75.3432	85.5383	147.693	206.112	183.89	239.632	102.858	209.878	-1.03303	0.00428559	0.032214	Os11g0108700	chr11	395576	396910	+	981	-	Similar to Laccase-23.	-
Os01g0388000	75.3432	86.5447	116.125	220.685	169.524	146.655	92.671	178.955	-0.952068	0.00428783	0.0322143	Os01g0388000	chr01	16325492	16327497	-	549	-	Similar to Cytochrome P450 monooxygenase CYP72A5 (Fragment).	p450
Os06g0134700	42.5468	20.1267	38.3325	128.039	57.4657	85.3092	33.6687	90.2713	-1.42057	0.00429168	0.0322349	Os06g0134700	chr06	1864573	1868211	+	2019	-	Protein kinase%2C core domain containing protein.	Pkinase_Tyr
Os01g0220300	435.218	289.824	501.705	868.167	662.771	675.764	408.916	735.567	-0.847259	0.00432189	0.0324336	Os01g0220300	chr01	6583687	6587107	+	441	-	Translation elongation factor EF1B/ribosomal protein S6 domain containing protein.	-
Os01g0878400	254.394	233.469	642.634	917.093	862.943	833.921	376.832	871.319	-1.21048	0.00433515	0.0325114	Os01g0878400	chr01	38118010	38120760	-	1398	-	Amino acid transporter%2C transmembrane domain containing protein.	Aa_trans
Os01g0511200	542.471	477.002	388.963	770.316	656.067	909.645	469.479	778.676	-0.729126	0.00434299	0.0325535	Os01g0511200	chr01	17994680	17997769	-	801	-	Conserved hypothetical protein.	-
Os10g0443200	184.369	133.842	209.702	380.994	300.737	272.223	175.971	317.985	-0.853941	0.00434852	0.0325783	Os10g0443200	chr10	15946268	15950066	+	885	-	Similar to translin-like protein [Oryza sativa (japonica cultivar-group)].	-
Os08g0171800	15.955	29.1837	41.7148	67.6629	119.72	58.4703	28.9512	81.9512	-1.51001	0.00435647	0.0325962	Os08g0171800	chr08	4211443	4212914	-	948	-	Protein of unknown function DUF617%2C plant family protein.	-
Os05g0555800	1166.49	829.219	1489.33	2553.49	1667.46	2219	1161.68	2146.65	-0.886024	0.00436713	0.032651	Os05g0555800	chr05	27640763	27641333	+	339	-	Similar to 60S ribosomal protein L35a-3.	-
Os11g0209100	29.2509	27.171	15.784	56.2123	48.8459	78.5995	24.0686	61.2192	-1.33945	0.00437128	0.0326653	Os11g0209100	chr11	5611296	5615069	-	1251	-	Cyclin-like F-box domain containing protein.	-
Os02g0564600	18.6142	20.1267	23.676	58.2942	39.2682	53.6777	20.8056	50.4134	-1.28012	0.00437275	0.0326679	Os02g0564600	chr02	21435187	21435986	+	276	-	Late embryogenesis abundant protein 3 family protein.	-
Os10g0578950	7.09113	3.019	7.89199	32.27	20.113	21.0877	6.00071	24.4902	-2.02983	0.00438325	0.032729	Os10g0578950	chr10	23083220	23086588	-	1677	-	Similar to 4-coumarate--CoA ligase-like 2.	AMP-binding
Os07g0571300	269.463	205.292	344.993	440.329	501.867	477.348	273.249	473.182	-0.793315	0.00439818	0.032791	Os07g0571300	chr07	23058800	23059595	-	396	-	Hypothetical protein.	-
Os01g0166400	36.342	16.1013	30.4405	105.138	43.0993	91.0603	27.628	79.7658	-1.52672	0.00441382	0.0328909	Os01g0166400	chr01	3405466	3408694	+	722	-	Similar to phosphatidylinositolglycan-related.	-
Os08g0189100	54.9562	117.741	77.7925	168.637	158.031	196.499	83.4966	174.389	-1.06445	0.00442597	0.0329562	Os08g0189100	chr08	5208410	5209440	+	666	-	Germin-like protein 8-2%2C Disease resistance	-
Os02g0557250	458.264	502.16	714.789	913.97	922.325	933.608	558.405	923.301	-0.726508	0.00443046	0.0329657	Os02g0557250	chr02	21102291	21103546	-	1084	-	Non-protein coding transcript.	-
Os01g0609700	1.77278	1.00633	0	14.5736	5.74657	17.2535	0.926372	12.5246	-3.69043	0.00443126	0.0329657	Os01g0609700	chr01	24102742	24104421	+	978	-	Conserved hypothetical protein.	-
Os03g0240800	641.747	553.483	833.169	1245	967.339	1152.15	676.133	1121.5	-0.730471	0.00443174	0.0329657	Os03g0240800	chr03	7449797	7453038	+	399	-	Similar to AGL157Cp.	LSM
Os01g0917300	80.6616	77.4877	99.2136	150.94	140.791	154.323	85.7876	148.685	-0.795802	0.00444819	0.0330713	Os01g0917300	chr01	39998120	39999062	-	378	-	Similar to Cysteine-rich peptide.	-
Os10g0410700	209.188	172.083	282.984	412.223	340.005	418.878	221.419	390.369	-0.819393	0.00449057	0.0333018	Os10g0410700	chr10	14261221	14263873	-	897	-	Similar to SET domain protein 123.	SET
Os04g0469800	286.304	237.495	233.378	418.469	346.71	488.85	252.392	418.01	-0.726861	0.00451191	0.0334516	Os04g0469800	chr04	23467167	23471592	-	1452	-	Cytochrome P450 superfamily protein%2C CYP724B1%2C Brassinosteroid (BR) biosynthesis%2C Control of panicle architecture and seed size	p450
Os10g0117800	24.8189	18.114	30.4405	61.4171	53.6347	54.6362	24.4578	56.5627	-1.21274	0.00451531	0.0334683	Os10g0117800	chr10	1126728	1131484	+	1360	-	Similar to cDNA clone:002-148-H04%2C full insert sequence.	G-alpha
Os01g0119050	47.8651	66.418	50.7342	118.67	88.1141	117.899	55.0058	108.228	-0.976632	0.00451708	0.033473	Os01g0119050	chr01	1089873	1090174	-	302	-	Non-protein coding transcript.	-
Os08g0496600	156.891	91.5764	110.488	290.43	185.806	231.006	119.652	235.747	-0.975769	0.00453457	0.0335771	Os08g0496600	chr08	24519872	24521682	-	735	-	Hypothetical conserved gene.	-
Os01g0279400	49.6379	22.1393	21.4211	75.9907	70.8744	94.8945	31.0661	80.5865	-1.36585	0.00457111	0.0338143	Os01g0279400	chr01	9889550	9902737	-	1494	-	Major facilitator superfamily antiporter.	MFS_1
Os02g0241300	607.178	562.54	546.802	902.519	807.393	789.829	572.174	833.247	-0.541737	0.00457398	0.0338143	Os02g0241300	chr02	7991943	7996772	-	1122	-	Conserved hypothetical protein.	-
Os03g0135300	122.322	127.804	93.5765	229.013	166.651	219.503	114.568	205.056	-0.8375	0.00459103	0.0339073	Os03g0135300	chr03	1954717	1955959	-	675	-	Similar to Glutathione S-transferase GST 10 (EC 2.5.1.18).	GST_C
Os01g0179800	540.698	581.661	439.697	1111.75	1292.02	620.169	520.685	1007.98	-0.952673	0.00459605	0.0339131	Os01g0179800	chr01	4167514	4173240	-	1266	-	TMS membrane protein/tumour differentially expressed protein family protein.	TMS_TDE
Os03g0227700	1135.47	850.352	2372.11	3468.51	4301.31	2398.24	1452.64	3389.35	-1.22258	0.00460138	0.0339346	Os03g0227700	chr03	6737549	6744486	+	1521	-	Cytochrome P450 family protein.	p450
Os12g0285600	294.282	209.317	357.395	548.59	424.289	577.994	286.998	516.957	-0.849606	0.00462369	0.034082	Os12g0285600	chr12	10862295	10872221	-	2271	-	Pleckstrin homology-type domain containing protein.	-
Os12g0204200	224.257	200.26	330.336	486.132	379.274	486.933	251.618	450.78	-0.842577	0.00463302	0.0341421	Os12g0204200	chr12	5440542	5441805	-	498	-	Hypothetical conserved gene.	-
Os01g0844500	160.437	203.279	149.948	332.069	244.229	304.813	171.221	293.704	-0.777799	0.00463578	0.0341539	Os01g0844500	chr01	36268205	36269639	-	1347	-	Peptidase aspartic%2C catalytic domain containing protein.	-
Os05g0497150	172.846	149.944	340.483	561.082	410.88	434.214	221.091	468.725	-1.0858	0.0046416	0.0341882	Os05g0497150	chr05	24423072	24426394	+	1506	-	Hypothetical conserved gene.	SMC_N
Os02g0760200	734.818	632.984	515.234	1172.13	814.098	1327.56	627.679	1104.6	-0.814847	0.00464645	0.0342153	Os02g0760200	chr02	32008014	32016982	+	3189	-	Conserved hypothetical protein.	-
Os06g0563000	281.872	314.982	421.658	557.959	564.122	538.694	339.504	553.591	-0.706924	0.00465357	0.0342505	Os06g0563000	chr06	21637467	21641983	-	1047	-	Ndr family protein.	Ndr
Os03g0851000	1742.64	1152.25	1905.35	3058.36	2268.94	3070.17	1600.08	2799.16	-0.806887	0.00466738	0.0343435	Os03g0851000	chr03	35822112	35824355	+	477	-	Similar to Transcription factor homolog BTF3-like protein.	-
novel.2591	6.20474	11.0697	16.9114	49.9665	32.5639	29.7144	11.3953	37.4149	-1.72981	0.00467229	0.0343638	-	chr11	28802016	28803753	-	1738	-	-	-
Os06g0624100	26.5917	19.1203	37.2051	56.2123	65.1278	72.8483	27.6391	64.7295	-1.23372	0.00468382	0.0344299	Os06g0624100	chr06	25122722	25126173	+	2226	-	Similar to predicted protein.	Peptidase_S8
Os04g0448900	476.878	493.103	541.165	894.191	868.69	639.339	503.716	800.74	-0.668942	0.00473194	0.0347226	Os04g0448900	chr04	22369763	22376615	+	1980	-	Similar to Zeaxanthin epoxidase.	FHA
Os06g0565900	846.503	839.282	916.599	1305.37	1449.09	1123.4	867.461	1292.62	-0.575599	0.00475411	0.0348591	Os06g0565900	chr06	21811138	21815337	+	1959	-	Similar to Potential phospholipid-transporting ATPase 4 (EC 3.6.3.1) (Aminophospholipid flippase 4).	-
Os08g0234400	101.049	78.494	83.4296	148.858	153.242	150.489	87.6574	150.863	-0.781039	0.00477797	0.034992	Os08g0234400	chr08	8165310	8168702	-	258	-	Hypothetical gene.	-
Os09g0455200	153.346	70.4433	209.702	433.043	228.905	407.375	144.497	356.441	-1.30347	0.00478295	0.035018	Os09g0455200	chr09	17109289	17111059	-	1185	-	Heat shock factor (HSF)-type%2C DNA-binding domain containing protein.	HSF_DNA-bind
Os02g0576700	1875.6	1436.04	1824.18	2974.05	2303.42	2710.72	1711.94	2662.73	-0.637199	0.00478427	0.0350189	Os02g0576700	chr02	22151598	22156041	-	759	-	Nucleosome assembly protein (NAP) family protein%2C H3/H4 histone chaperone%2C Abiotic stress response and adaptation	-
Os01g0367900	1708.96	1527.61	1478.06	2940.73	1995.02	2510.39	1571.54	2482.05	-0.659135	0.00481174	0.0352024	Os01g0367900	chr01	15075863	15083305	-	3324	-	Similar to Possible global transcription activator SNF2L1 (SWI/SNF related matrix associated actin dependent regulator of chromatin subfamily A member 1).	SNF2_N
Os03g0143400	283.645	293.849	228.868	532.976	418.542	385.329	268.787	445.616	-0.728068	0.00481784	0.0352382	Os03g0143400	chr03	2401014	2406713	-	1734	-	Similar to mitochondrial chaperonin-60 [Oryza sativa (japonica cultivar-group)].	-
Os06g0484600	199.438	172.083	232.25	419.51	299.779	314.398	201.257	344.562	-0.776096	0.00482479	0.0352714	Os06g0484600	chr06	16509328	16512799	+	501	-	Similar to Pherophorin-S precursor.	-
Os07g0211700	20.387	22.1393	58.6262	68.7039	123.551	95.853	33.7175	96.0361	-1.5196	0.00483099	0.035308	Os07g0211700	chr07	6089992	6091035	+	1044	-	Similar to isopentenyl transferase IPT4.	IPPT
Os02g0751100	157.778	134.849	258.181	477.804	292.117	348.905	183.602	372.942	-1.02383	0.0048432	0.035374	Os02g0751100	chr02	31564814	31571963	+	1941	-	Peptidase A1 domain containing protein.	-
Os03g0841700	339.488	271.71	376.561	552.754	491.332	516.648	329.253	520.244	-0.660361	0.00484365	0.035374	Os03g0841700	chr03	35382746	35385192	-	873	-	Similar to Prohibitin.	-
Os06g0694200	217.166	164.032	267.2	358.093	556.46	333.568	216.133	416.04	-0.945728	0.00484611	0.0353831	Os06g0694200	chr06	28981367	28983436	-	1140	-	Esterase%2C SGNH hydrolase-type domain containing protein.	Lipase_GDSL
Os07g0658200	612.496	548.452	611.066	884.823	796.858	879.931	590.671	853.87	-0.531585	0.0048907	0.0356408	Os07g0658200	chr07	27706359	27709933	-	1248	-	Similar to 30S ribosomal protein S9.	-
Os04g0677200	18.6142	11.0697	11.2743	37.4748	42.1415	34.5071	13.6527	38.0411	-1.46807	0.00489734	0.0356683	Os04g0677200	chr04	34595835	34597478	+	1314	-	Similar to H0402C08.6 protein.	-
Os02g0138000	490.174	354.229	252.544	780.726	512.403	918.272	365.649	737.133	-1.01033	0.0049057	0.0357112	Os02g0138000	chr02	2021051	2023488	-	2085	-	Leucine-rich repeat%2C plant specific containing protein.	-
Os03g0133300	241.098	231.457	341.611	486.132	430.035	438.048	271.389	451.405	-0.735504	0.0049069	0.0357112	Os03g0133300	chr03	1873291	1878362	+	1050	-	Similar to F7F22.5.	-
Os02g0570300	88.6391	60.38	190.535	286.266	308.399	231.006	113.185	275.224	-1.2849	0.00492648	0.0358449	Os02g0570300	chr02	21754109	21756394	+	366	-	Hypothetical gene.	-
Os07g0598300	384.694	366.305	293.131	624.581	485.585	559.782	348.043	556.649	-0.676254	0.0049437	0.0359523	Os07g0598300	chr07	24403350	24416683	+	3648	-	DEAD-like helicase%2C N-terminal domain containing protein.	SNF2_N
Os01g0951200	496.379	315.989	622.34	1003.49	761.421	897.184	478.236	887.366	-0.892162	0.00499904	0.0363182	Os01g0951200	chr01	41887067	41890848	+	1434	-	Similar to Orotidine 5'-phosphate decarboxylase (EC 4.1.1.23) (OMP decarboxylase) (OMPDCase) (OMPdecase) (Uridine 5'-monophosphate synthase) (UMP synthase).	Pribosyltran
Os05g0563050	1019.35	793.997	1025.96	1705.11	1318.84	1422.46	946.435	1482.13	-0.647006	0.00500021	0.0363182	Os05g0563050	chr05	28005260	28007054	-	1485	-	Similar to predicted protein.	-
Os10g0438700	63.8201	62.3927	89.0668	165.514	140.791	110.231	71.7599	138.845	-0.954806	0.00503042	0.0365014	Os10g0438700	chr10	15737591	15739379	+	291	-	Protein of unknown function DUF343 family protein.	-
Os01g0962600	641.747	419.641	926.746	1444.86	1020.97	1481.89	662.711	1315.91	-0.989992	0.00504407	0.0365793	Os01g0962600	chr01	42425152	42427345	-	540	-	Similar to 40S ribosomal protein S10-1.	-
Os01g0861000	228.689	244.539	269.455	398.691	335.217	469.68	247.561	401.196	-0.697382	0.00505086	0.0366134	Os01g0861000	chr01	37279687	37280386	-	333	-	Conserved hypothetical protein.	-
Os10g0484900	270.349	258.628	379.943	530.894	440.57	559.782	302.973	510.415	-0.753729	0.00505747	0.0366523	Os10g0484900	chr10	18318853	18320476	-	1287	-	Hypothetical conserved gene.	-
Os04g0446100	31.9101	26.1647	11.2743	54.1303	56.5079	80.5165	23.1163	63.7183	-1.45268	0.00509206	0.03683	Os04g0446100	chr04	22239380	22242286	-	1752	-	Similar to OSIGBa0140O07.12 protein.	-
Os02g0832500	1480.27	1420.94	2534.46	3336.3	3534.14	2894.76	1811.89	3255.07	-0.845471	0.00509819	0.0368653	Os02g0832500	chr02	35802733	35804494	+	936	-	Similar to predicted protein.	-
Os06g0205600	112.572	118.747	170.242	290.43	222.201	215.669	133.854	242.767	-0.861103	0.00510171	0.0368725	Os06g0205600	chr06	5345498	5348828	-	2238	-	Similar to mechanosensitive ion channel domain-containing protein.	-
Os01g0849000	50.5243	56.3547	98.0862	137.408	144.622	136.111	68.3217	139.38	-1.03445	0.00511368	0.0369499	Os01g0849000	chr01	36484020	36484818	-	432	-	Hypothetical protein.	-
Os08g0520000	185.256	118.747	233.378	368.503	296.906	348.905	179.127	338.105	-0.917447	0.00513689	0.0370898	Os08g0520000	chr08	25848686	25852963	-	1158	-	Mitochondrial substrate carrier family protein.	Mito_carr
Os01g0605100	553.108	527.319	948.167	1189.83	1548.7	1073.55	676.198	1270.69	-0.91078	0.0051381	0.0370898	Os01g0605100	chr01	23838868	23840725	+	1362	-	Similar to BCS1 protein-like protein.	AAA
Os12g0170100	748.114	604.806	917.726	1351.18	1042.04	1390.83	756.882	1261.35	-0.737123	0.0051463	0.0371271	Os12g0170100	chr12	3566996	3571971	-	1836	-	Similar to DNA-binding protein.	-
Os11g0677000	22.1598	10.0633	3.38228	66.6219	29.6906	50.8021	11.8685	49.0382	-2.02742	0.00514706	0.0371271	Os11g0677000	chr11	27343795	27345123	+	1329	-	Similar to NB-ARC domain containing protein%2C expressed.	-
Os04g0243400	93.071	123.779	98.0862	173.842	181.975	176.37	104.979	177.395	-0.757469	0.00516837	0.0372656	Os04g0243400	chr04	9262698	9265370	-	1290	-	Myb/SANT-like domain domain containing protein.	-
Os12g0581300	172.846	119.754	288.621	433.043	411.838	352.739	193.74	399.206	-1.04468	0.00516882	0.0372656	Os12g0581300	chr12	24087199	24088344	-	477	-	Protein of unknown function DUF620 family protein.	-
Os02g0552700	15.955	13.0823	7.89199	28.1061	66.0856	30.673	12.3098	41.6216	-1.74897	0.00518441	0.0373688	Os02g0552700	chr02	20846435	20847993	+	231	-	Conserved hypothetical protein.	-
Os04g0465100	373.171	274.729	747.485	1026.39	1164.64	858.843	465.128	1016.63	-1.12894	0.00520529	0.0374732	Os04g0465100	chr04	23235808	23237158	-	1008	-	Haem peroxidase%2C plant/fungal/bacterial family protein.	-
Os05g0415200	33.6829	30.19	34.9503	91.6052	52.6769	73.8068	32.941	72.6963	-1.14122	0.00521621	0.0375426	Os05g0415200	chr05	20302095	20304710	+	741	-	Phytochelatin synthase%2C Heavy metal (cadmium) resistance	-
Os01g0971900	403.308	296.868	334.846	553.795	488.459	607.708	345.007	549.987	-0.671969	0.0052617	0.0378236	Os01g0971900	chr01	42876576	42882963	-	2685	-	Similar to BPM.	PUF
Os02g0107000	849.162	757.769	1325.85	1752.99	1635.86	1677.43	977.595	1688.76	-0.789138	0.00526605	0.0378455	Os02g0107000	chr02	416973	418387	+	1179	-	Sec63 domain domain containing protein.	Sec63
Os03g0146300	572.608	518.262	736.21	1228.34	806.435	1076.43	609.027	1037.07	-0.768268	0.00528386	0.0379332	Os03g0146300	chr03	2571794	2572787	+	273	-	Similar to Cyclin-dependent kinases regulatory subunit.	-
Os09g0478500	731.272	604.806	505.088	1020.15	889.761	991.12	613.722	967.01	-0.655023	0.00537312	0.0384289	Os09g0478500	chr09	18339634	18343516	+	1752	-	Similar to Protein kinase KIPK.	Pkinase
Os05g0251400	26.5917	20.1267	15.784	60.3761	43.0993	49.8436	20.8341	51.1063	-1.28501	0.00538608	0.0385004	Os05g0251400	chr05	9188371	9192390	+	861	-	A member of the synaptonemal complex (SC)%2C OmpH/coiled-coil motif-containing protein%2C Regulation of meiotic double-strand break (DSB) formation and SC assembly%2C Meiotic recombination	-
Os01g0532800	133.845	72.456	219.848	444.493	264.342	306.73	142.05	338.522	-1.25426	0.00538944	0.038515	Os01g0532800	chr01	19252892	19257320	+	963	-	Similar to Condensin complex subunit 2.	-
Os11g0169200	583.245	459.894	472.392	820.283	678.095	1215.42	505.177	904.598	-0.840168	0.00540526	0.0386092	Os11g0169200	chr11	3342973	3344506	-	1443	-	Amino acid transporter%2C transmembrane domain containing protein.	Aa_trans
Os10g0405500	100.162	58.3673	63.1359	151.981	134.087	144.738	73.8885	143.602	-0.953993	0.00542363	0.0386932	Os10g0405500	chr10	13842020	13848949	+	2535	-	Coiled-coil protein%2C Homologous chromosome pairing and synapsis in meiosis	-
Os01g0754000	236.666	166.045	257.054	440.329	318.935	394.914	219.922	384.726	-0.806982	0.00545975	0.038913	Os01g0754000	chr01	31635593	31637775	+	300	-	Conserved hypothetical protein.	-
Os10g0481300	15.955	25.1583	30.4405	63.499	63.2123	46.0094	23.8513	57.5736	-1.27985	0.00549406	0.0390909	Os10g0481300	chr10	18145792	18149595	-	615	-	Similar to Glutathione S-transferase%2C N-terminal domain containing protein%2C expressed.	GST_C
Os03g0307333	65.5929	42.266	85.6845	179.046	107.269	134.194	64.5145	140.17	-1.12106	0.00550005	0.0391241	Os03g0307333	chr03	10932100	10932936	-	207	-	Hypothetical conserved gene.	-
Os06g0543601	1.77278	0	0	9.36871	15.3242	8.62677	0.590927	11.1066	-4.11805	0.0055122	0.039182	Os06g0543601	chr06	20497223	20498453	+	252	-	Protein of unknown function DUF3778 domain containing protein.	-
Os11g0233800	345.692	260.64	741.847	1241.87	823.675	993.996	449.393	1019.85	-1.1831	0.00551943	0.0392195	Os11g0233800	chr11	7104264	7110745	+	3186	-	Serine/threonine protein kinase-related domain containing protein.	LRRNT_2
Os09g0445700	28.3645	10.0633	60.8811	189.456	88.1141	78.5995	33.103	118.723	-1.84713	0.00554523	0.0393595	Os09g0445700	chr09	16622012	16623568	+	1557	-	ATPase%2C AAA+ type%2C core domain containing protein.	AAA
Os10g0517500	177.278	166.045	80.0474	378.912	249.018	270.305	141.124	299.412	-1.08232	0.00555087	0.0393899	Os10g0517500	chr10	20001168	20004598	-	1395	-	Cys/Met metabolism%2C pyridoxal phosphate-dependent enzyme domain containing protein.	Cys_Met_Meta_PP
Os08g0106600	58.5018	43.2723	68.7731	121.793	139.833	87.2262	56.8491	116.284	-1.03401	0.00557641	0.0395384	Os08g0106600	chr08	328874	330017	+	819	-	Hypothetical conserved gene.	-
Os03g0211900	603.632	521.281	612.193	906.683	757.59	966.198	579.035	876.824	-0.598631	0.00558183	0.0395617	Os03g0211900	chr03	5840714	5844831	-	1012	-	Hypothetical conserved gene.	-
Os08g0233900	0.886391	1.00633	0	9.36871	9.57762	10.5438	0.630908	9.83005	-3.90722	0.00558955	0.0395973	Os08g0233900	chr08	8147380	8148509	-	495	-	Conserved hypothetical protein.	-
Os01g0221000	188.801	194.222	174.751	315.413	523.896	250.176	185.925	363.162	-0.965799	0.00560843	0.0397021	Os01g0221000	chr01	6625041	6625522	+	482	-	Hypothetical protein.	-
Os08g0153900	0	1.00633	0	7.28678	17.2397	3.83412	0.335445	9.45354	-4.71988	0.00560977	0.0397021	Os08g0153900	chr08	3093804	3094878	-	831	-	Protein of unknown function DUF599 family protein.	-
Os10g0458900	38.1148	40.2533	0	193.62	177.186	95.853	26.1227	155.553	-2.56887	0.00562924	0.0397974	Os10g0458900	chr10	16852034	16853554	-	1521	-	Exostosin-like family protein.	-
Os03g0701500	117.004	131.83	143.183	225.89	241.356	184.996	130.672	217.414	-0.736049	0.00563002	0.0397974	Os03g0701500	chr03	28160303	28161346	-	840	-	GNS1/SUR4 membrane protein family protein.	ELO
Os10g0177400	157.778	83.5257	174.751	342.478	212.623	311.522	138.685	288.875	-1.05886	0.00563553	0.039817	Os10g0177400	chr10	5341017	5346935	-	1278	-	Similar to TB2/DP1%2C HVA22 family protein%2C expressed.	TB2_DP1_HVA22
novel.1889	11.5231	9.057	9.01942	48.9255	15.3242	43.1338	9.8665	35.7945	-1.85353	0.00565297	0.0399114	-	chr08	7098964	7099904	-	784	-	-	-
Os03g0733900	123.208	90.57	25.9308	214.439	205.919	235.798	79.9031	218.719	-1.44841	0.00566457	0.039974	Os03g0733900	chr03	30070303	30071057	+	189	-	Conserved hypothetical protein.	-
Os03g0144300	100.162	120.76	6.76457	430.961	259.553	271.264	75.8956	320.593	-2.07627	0.00567896	0.0400522	Os03g0144300	chr03	2466460	2468340	+	1515	-	Similar to Xyloglucan galactosyltransferase KATAMARI 1 (EC 2.4.1.-) (MURUS3 protein).	-
Os02g0105900	3919.62	2664.77	3328.17	6228.11	4185.42	6621.53	3304.19	5678.35	-0.781111	0.00570034	0.0401587	Os02g0105900	chr02	316837	319120	-	798	-	Similar to 40S ribosomal protein S4.	Ribosomal_S4e
Os02g0588500	1084.94	1014.38	846.698	1825.86	1214.44	1860.51	982.008	1633.6	-0.733912	0.0057104	0.040191	Os02g0588500	chr02	22687278	22692268	+	2258	-	PLC-like phosphodiesterase%2C TIM beta/alpha-barrel domain domain containing protein.	-
Os10g0550750	78.0024	45.285	34.9503	147.817	86.1986	138.987	52.7459	124.334	-1.23065	0.00575953	0.0404978	Os10g0550750	chr10	21607401	21609865	+	2193	-	Protein of unknown function DUF3527 domain containing protein.	-
Os08g0468400	140.936	130.823	116.125	281.061	185.806	211.835	129.295	226.234	-0.805072	0.0057631	0.0405132	Os08g0468400	chr08	23040806	23044453	+	1692	-	Kinetochore protein Ndc80 domain containing protein.	-
Os01g0332900	1123.94	936.897	1761.04	2679.45	2220.09	2016.75	1273.96	2305.43	-0.856003	0.00576746	0.0405341	Os01g0332900	chr01	12921581	12924616	-	324	-	Similar to immediate-early protein RSP40.	-
Os08g0192800	1068.1	1107.97	1363.06	1957.02	1814.96	1583.49	1179.71	1785.16	-0.597915	0.00577845	0.0406016	Os08g0192800	chr08	5418272	5420390	+	1446	-	Bromodomain containing protein.	Bromodomain
Os03g0164300	55.8426	52.3293	38.3325	124.916	95.7762	79.558	48.8348	100.083	-1.0302	0.00581555	0.0408058	Os03g0164300	chr03	3469731	3470961	+	252	-	Conserved hypothetical protein.	-
Os01g0970900	368.739	353.223	278.475	532.976	521.98	487.892	333.479	514.283	-0.623635	0.00581586	0.0408058	Os01g0970900	chr01	42837595	42842605	-	1722	-	Pentatricopeptide repeat domain containing protein.	-
Os12g0577700	92.1846	107.678	23.676	211.316	156.115	267.43	74.5128	211.621	-1.50267	0.00587443	0.0411053	Os12g0577700	chr12	23885845	23888835	-	2223	-	Similar to Protein kinase domain containing protein%2C expressed.	Pkinase
Os06g0238700	97.503	93.589	153.33	272.734	295.948	152.406	114.807	240.363	-1.06801	0.00588247	0.0411352	Os06g0238700	chr06	7211073	7212272	-	1200	-	WD40 repeat domain containing protein.	-
Os01g0247700	1520.16	1303.2	978.607	2306.78	3901.92	1613.21	1267.32	2607.3	-1.0406	0.00588613	0.041151	Os01g0247700	chr01	8132699	8135454	-	1044	-	Similar to inner membrane transport protein.	C4dic_mal_tran
Os01g0765500	105.481	81.513	69.9005	246.709	105.354	220.462	85.6313	190.842	-1.1535	0.0059029	0.0412396	Os01g0765500	chr01	32252128	32255022	-	2127	-	Conserved hypothetical protein.	-
Os09g0545000	0.886391	2.01267	0	13.5326	12.4509	7.66824	0.966353	11.2172	-3.50607	0.00590304	0.0412396	Os09g0545000	chr09	21544348	21547225	-	2484	-	Cation/H+ exchanger domain containing protein.	Na_H_Exchanger
Os03g0703000	3690.93	3188.06	3418.36	5884.59	4164.35	6227.57	3432.45	5425.5	-0.66047	0.00590869	0.0412633	Os03g0703000	chr03	28240368	28245227	-	1515	-	Similar to Beta-glucosidase.	Glyco_hydro_1
Os07g0109500	2732.74	2150.53	2571.66	4459.51	3077.29	4468.67	2484.98	4001.82	-0.687364	0.0059175	0.0412914	Os07g0109500	chr07	523766	525765	-	621	-	Ribosomal protein L13 family protein.	-
Os03g0363950	78.8888	96.608	103.723	140.531	156.115	260.72	93.0734	185.789	-0.999484	0.00592299	0.04131	Os03g0363950	chr03	14188486	14192214	-	1035	-	Similar to nodulation protein-related.	-
Os03g0187000	788.001	593.737	939.147	1277.27	1283.4	1176.12	773.628	1245.59	-0.687428	0.00595608	0.0414816	Os03g0187000	chr03	4545306	4547966	+	699	-	Similar to EMB514.	-
Os12g0168200	137.391	127.804	128.527	253.996	176.228	235.798	131.241	222.008	-0.757373	0.00596139	0.0415087	Os12g0168200	chr12	3450080	3454055	-	603	-	RNA polymerase II subunit A%2C C-terminal domain phosphatase domain containing protein.	-
Os07g0475400	234.894	173.089	257.054	371.626	326.597	416.002	221.679	371.408	-0.745011	0.00597281	0.0415684	Os07g0475400	chr07	17162250	17165698	-	831	-	Similar to Expansin-like protein A (Fragment).	-
Os09g0542500	86.8663	55.3483	112.743	222.767	143.664	162.95	84.9858	176.461	-1.05536	0.0059845	0.041629	Os09g0542500	chr09	21367019	21370174	+	1647	-	Domain of unknown function DUF632 domain containing protein.	-
Os02g0725600	195.006	130.823	321.317	518.402	393.64	420.795	215.715	444.279	-1.04369	0.00601121	0.0417464	Os02g0725600	chr02	30160390	30161717	+	666	-	tRNA (guanine-N1-)-methyltransferase%2C eukaryotic domain containing protein.	-
Os11g0704600	1821.53	1469.25	1537.81	2592.01	2057.27	2764.4	1609.53	2471.23	-0.618393	0.00602991	0.0418565	Os11g0704600	chr11	28838859	28842804	-	1419	-	Similar to Beta-1%2C3 glucanase precursor (EC 3.2.1.39).	Glyco_hydro_17
Os03g0717200	28.3645	38.2407	78.9199	114.506	107.269	126.526	48.5084	116.101	-1.26695	0.00603168	0.0418568	Os03g0717200	chr03	29028308	29030763	+	687	-	Cytochrome b561 family protein.	Cytochrom_B561
Os05g0450600	195.892	131.83	314.552	618.335	336.174	442.841	214.091	465.783	-1.12243	0.00603656	0.0418568	Os05g0450600	chr05	22139970	22142217	+	1671	-	Uncharacterised protein family UPF0503 domain containing protein.	-
Os05g0141200	12.4095	6.038	13.5291	43.7207	36.395	23.0047	10.6589	34.3734	-1.68956	0.00603883	0.0418589	Os05g0141200	chr05	2363742	2371823	-	2823	-	Hypothetical conserved gene.	-
Os01g0800950	8.86391	16.1013	14.6566	37.4748	34.4794	35.4656	13.2073	35.8066	-1.44739	0.00605199	0.0419141	Os01g0800950	chr01	33919478	33924307	-	1610	-	Non-protein coding transcript.	-
Os07g0225300	265.031	209.317	294.259	389.322	415.669	409.292	256.202	404.761	-0.66048	0.00605253	0.0419141	Os07g0225300	chr07	6968003	6969254	+	831	-	OsNAC3 protein.	NAM
Os07g0180900	6911.19	4874.68	7456.81	11964.9	8725.21	11114.2	6414.23	10601.4	-0.724916	0.00606241	0.0419726	Os07g0180900	chr07	4263172	4265561	+	1218	-	Similar to 60S ribosomal protein L4.	-
novel.1408	129.413	85.5383	117.252	238.382	175.27	185.955	110.735	199.869	-0.850554	0.00607073	0.0420203	-	chr06	22411020	22415911	+	2933	-	-	-
Os06g0597400	435.218	309.951	865.864	1388.65	1003.73	1113.81	537.011	1168.73	-1.12258	0.00608187	0.0420775	Os06g0597400	chr06	23540501	23547137	+	2940	-	PINHEAD/ZWILLE (PNH/ZLL) homologous protein%2C Shoot apical meristem (SAM) maintenance and leaf development	Piwi
Os05g0430800	335.056	269.697	521.999	757.825	576.573	757.239	375.584	697.212	-0.893393	0.00608704	0.0421033	Os05g0430800	chr05	21141378	21143453	+	1626	-	Similar to Amidophosphoribosyltransferase%2C chloroplast precursor (EC 2.4.2.14) (Glutamine phosphoribosylpyrophosphate amidotransferase) (ATASE) (GPAT).	Pribosyltran
Os01g0883900	700.249	550.464	677.584	875.454	966.382	1184.74	642.766	1008.86	-0.650412	0.00610343	0.0421968	Os01g0883900	chr01	38386425	38391652	-	2421	-	Protein of unknown function DUF248%2C methyltransferase putative family protein.	-
Os08g0357700	1.77278	3.019	0	13.5326	7.66209	22.0462	1.59726	14.4136	-3.14349	0.00611734	0.0422431	Os08g0357700	chr08	16392523	16393362	-	120	-	Hypothetical conserved gene.	-
Os09g0488600	29.2509	14.0887	42.8423	86.4003	61.2968	75.7239	28.7273	74.4737	-1.37868	0.00612589	0.0422922	Os09g0488600	chr09	18845059	18847236	+	1371	-	Protein kinase PKN/PRK1%2C effector domain containing protein.	-
Os05g0274900	1966.9	1439.06	2369.85	3856.79	2653	3409.49	1925.27	3306.43	-0.780285	0.00613966	0.0423673	Os05g0274900	chr05	11248540	11250013	+	615	-	Similar to 60S ribosomal protein L15-1.	-
Os06g0132600	59.3882	33.209	36.0777	120.752	75.6632	90.1018	42.8916	95.5058	-1.14846	0.00616215	0.0424824	Os06g0132600	chr06	1754352	1760884	-	998	-	Repair protein Rad1/Rec1 domain containing protein.	-
Os01g0785900	19.5006	14.0887	21.4211	51.0074	40.226	42.1753	18.3368	44.4696	-1.27891	0.00617082	0.0425322	Os01g0785900	chr01	33329637	33331935	-	1458	-	Zinc finger%2C C2H2-type domain containing protein.	-
Os10g0436850	15.0686	21.133	13.5291	42.6797	33.5217	52.7191	16.5769	42.9735	-1.37283	0.00619149	0.0426342	Os10g0436850	chr10	15605606	15609755	+	1701	-	EMSY N-terminal domain containing protein.	-
Os03g0798600	3888.6	2814.71	5033.96	8125.8	5527.24	7128.59	3912.43	6927.21	-0.824263	0.0061929	0.0426342	Os03g0798600	chr03	33290841	33293309	-	465	-	Similar to 40S ribosomal protein S15 (Fragment).	-
Os07g0669500	11.5231	10.0633	16.9114	55.1713	36.395	24.9218	12.8326	38.8293	-1.60225	0.00619992	0.0426674	Os07g0669500	chr07	28299602	28301089	-	957	-	ERF transcription factor%2C Mediation of the transition from spikelet to floret meristem%2C Determination of panicle branching and spikelet formation	AP2
Os03g0276700	242.871	214.349	303.278	453.862	354.372	439.007	253.499	415.747	-0.714629	0.00620325	0.0426754	Os03g0276700	chr03	9375984	9377688	+	246	-	Conserved hypothetical protein.	-
Os08g0452100	67.3657	48.304	27.0583	137.408	76.6209	135.153	47.576	116.394	-1.28408	0.00620937	0.0426974	Os08g0452100	chr08	22107257	22113534	+	2670	-	Similar to Subtilisin-like serine protease.	Peptidase_S8
Os03g0850400	1118.63	1070.74	1249.19	1634.32	1725.89	1527.9	1146.18	1629.37	-0.507701	0.00621881	0.0427422	Os03g0850400	chr03	35790044	35795425	+	1614	-	Similar to Aspartokinase.	AA_kinase
novel.732	0.886391	0	0	17.6965	15.3242	0.95853	0.295464	11.3264	-4.97841	0.00624005	0.0428099	-	chr03	1190285	1191790	-	1506	-	PF00141:Peroxidase	-
Os08g0529000	20.387	15.095	56.3714	81.1955	94.8184	86.2677	30.6178	87.4272	-1.52339	0.00624525	0.0428335	Os08g0529000	chr08	26331939	26335725	-	1113	-	Auxin efflux carrier%2C Auxin homeostasis%2C transport and distribution	-
Os03g0141000	3003.09	1899.96	1881.68	4333.55	3166.36	4256.83	2261.58	3918.91	-0.792899	0.00625104	0.0428632	Os03g0141000	chr03	2264925	2266928	+	243	-	60S ribosomal protein L21.	-
Os02g0102700	791.547	567.572	775.67	1126.33	1019.06	1174.2	711.596	1106.53	-0.636846	0.0062686	0.0429635	Os02g0102700	chr02	135302	138097	-	399	-	Similar to AGL157Cp.	LSM
Os06g0572400	78.8888	106.671	171.369	325.823	191.552	239.632	118.976	252.336	-1.08752	0.00629314	0.0431046	Os06g0572400	chr06	22197414	22200008	-	819	-	Tetraspanin domain containing protein.	Tetraspannin
Os03g0577000	7046.81	5319.48	7013.73	11020.7	8351.68	11042.3	6460	10138.2	-0.650189	0.00629359	0.0431046	Os03g0577000	chr03	21097594	21100006	-	687	-	Similar to Ribosomal protein S3 (Fragment).	-
Os09g0553100	3272.56	2792.58	3831	5986.61	5218.84	4356.52	3298.71	5187.32	-0.653132	0.00629546	0.0431073	Os09g0553100	chr09	21912086	21912668	-	312	-	Similar to Histone H4.	-
Os07g0475000	17.7278	19.1203	16.9114	36.4339	43.0993	48.885	17.9199	42.8061	-1.25644	0.00629802	0.0431124	Os07g0475000	chr07	17136166	17144612	+	741	-	Conserved hypothetical protein.	-
Os04g0147600	59.3882	60.38	41.7148	139.49	86.1986	102.563	53.8277	109.417	-1.01904	0.00629916	0.0431124	Os04g0147600	chr04	3310275	3312547	+	482	-	Hypothetical conserved gene.	-
Os10g0521100	84.2071	59.3737	36.0777	140.531	114.931	130.36	59.8862	128.607	-1.09602	0.00633253	0.0433206	Os10g0521100	chr10	20160992	20162434	-	456	-	Similar to Actin-depolymerizing factor 6 (ADF-6) (AtADF6).	Cofilin_ADF
Os09g0444600	214.507	152.963	310.043	480.927	373.527	416.961	225.837	423.805	-0.909295	0.00635295	0.0434299	Os09g0444600	chr09	16557644	16557936	+	293	-	Non-protein coding transcript.	-
Os02g0803200	696.703	509.205	791.454	1115.92	1014.27	1064.93	665.787	1065.04	-0.678008	0.00635492	0.0434332	Os02g0803200	chr02	34238951	34241990	+	1344	-	Similar to 30S ribosomal protein S15.	-
Os08g0282500	63.8201	41.2597	63.1359	139.49	76.6209	156.24	56.0719	124.117	-1.1459	0.00635695	0.0434369	Os08g0282500	chr08	11126808	11130613	-	1374	-	WD40 repeat-like domain containing protein.	-
Os07g0580800	135.618	109.69	208.574	322.7	261.469	265.513	151.294	283.227	-0.906627	0.00638221	0.0435892	Os07g0580800	chr07	23502927	23504391	-	441	-	Hypothetical protein.	-
Os07g0674200	3130.73	2124.37	3483.75	5008.1	4138.49	5529.76	2912.95	4892.12	-0.748018	0.00638374	0.0435895	Os07g0674200	chr07	28500920	28502362	+	393	-	Similar to 60S ribosomal protein L22-2.	-
Os05g0168800	96.6166	82.5193	104.851	192.579	129.298	192.665	94.6622	171.514	-0.857754	0.00638826	0.0436102	Os05g0168800	chr05	4129195	4134223	-	1875	-	KIP1-like domain containing protein.	-
Os06g0225900	217.166	191.203	346.12	534.017	376.4	490.767	251.496	467.061	-0.894421	0.00639069	0.0436166	Os06g0225900	chr06	6503743	6507744	-	1104	-	Similar to ATP binding / ATPase/ nucleoside-triphosphatase/ nucleotide binding.	AAA
novel.665	8.86391	8.05067	0	23.9423	40.226	27.7974	5.63819	30.6552	-2.41895	0.00641285	0.0437169	-	chr03	16169877	16171292	+	1416	-	-	-
Os05g0584600	4587.96	4220.56	8928.1	13101.6	13653.9	8785.89	5912.21	11847.1	-1.00284	0.00642979	0.0437917	Os05g0584600	chr05	29093561	29098854	-	2568	-	ATPase%2C AAA-type%2C core domain containing protein.	AAA
novel.75	0	2.01267	0	19.7784	14.3664	3.83412	0.670889	12.6596	-4.24114	0.00643459	0.0437938	-	chr01	19627241	19628176	+	792	-	-	-
Os01g0898800	246.417	238.501	446.461	498.624	880.183	531.984	310.46	636.93	-1.038	0.00644191	0.0438244	Os01g0898800	chr01	39079600	39082185	+	480	-	Protein of unknown function DUF1685 domain containing protein.	-
Os11g0297800	344.806	259.634	440.824	595.434	522.938	684.39	348.421	600.921	-0.787104	0.00644357	0.0438244	Os11g0297800	chr11	10972674	10978662	+	2349	-	Similar to Beta-D-xylosidase.	Glyco_hydro_3_C
Os01g0842600	66.4793	48.304	54.1165	157.186	100.565	90.1018	56.3	115.951	-1.03902	0.00649584	0.0441388	Os01g0842600	chr01	36182463	36187878	-	2409	-	Similar to AAA-metalloprotease FtsH.	AAA
Os02g0183000	108.14	68.4307	155.585	354.97	159.946	248.259	110.718	254.392	-1.20127	0.00651552	0.0442315	Os02g0183000	chr02	4639932	4641686	-	714	-	Protein of unknown function DUF597 domain containing protein.	-
Os03g0438900	15.0686	6.038	0	41.6387	29.6906	49.8436	7.03555	40.391	-2.49535	0.00651934	0.0442472	Os03g0438900	chr03	18530548	18531460	+	441	-	Hypothetical protein.	-
Os07g0295800	780.91	827.206	839.934	1151.31	1310.22	1065.89	816.017	1175.8	-0.527193	0.00658247	0.0445724	Os07g0295800	chr07	11551204	11570246	-	2592	-	Similar to peptidase.	-
Os05g0350500	2229.27	1693.66	1936.92	3584.05	2466.24	3276.26	1953.28	3108.85	-0.670333	0.00659754	0.0446182	Os05g0350500	chr05	16552223	16555649	+	1182	-	Peptidase M24%2C structural domain domain containing protein.	Peptidase_M24
Os07g0613200	2524.44	1808.38	3125.23	4996.65	3415.38	4607.65	2486.02	4339.89	-0.803891	0.0066142	0.044684	Os07g0613200	chr07	25236713	25237453	-	441	-	Similar to 60S ribosomal protein L27a-3.	-
Os08g0192900	1876.49	1297.16	1356.3	3184.32	1891.58	2873.67	1509.98	2649.86	-0.811131	0.006624	0.044702	Os08g0192900	chr08	5422274	5426674	-	1719	-	Nucleotide-binding%2C alpha-beta plait domain containing protein.	RRM_1
Os08g0462900	4528.57	3618.78	10014.9	15547.9	18969.4	8604.72	6054.1	14374	-1.24754	0.00662424	0.044702	Os08g0462900	chr08	22715246	22716410	-	927	-	Protein of unknown function DUF716 family protein.	-
Os09g0494600	610.723	401.527	1085.71	1530.22	1805.38	1150.24	699.321	1495.28	-1.09686	0.00662449	0.044702	Os09g0494600	chr09	19166367	19167823	+	801	-	Protein of unknown function DUF599 family protein.	-
Os02g0555700	794.206	781.921	1071.06	1350.14	1231.68	1685.1	882.395	1422.3	-0.689206	0.00664276	0.0448046	Os02g0555700	chr02	20994405	20997117	-	1134	-	Similar to Chaperone protein dnaJ 10 (AtJ10) (AtDjC10).	DnaJ
Os05g0141400	164.869	119.754	145.438	219.644	229.863	256.886	143.354	235.464	-0.715085	0.00666757	0.0449202	Os05g0141400	chr05	2378791	2381834	-	675	-	tRNA/rRNA methyltransferase%2C SpoU domain containing protein.	SpoU_methylase
Os07g0406800	168.414	139.88	227.74	407.018	259.553	315.356	178.678	327.309	-0.874298	0.00668847	0.0450507	Os07g0406800	chr07	12574580	12579665	-	1392	-	DNA primase%2C large subunit%2C eukaryotic domain containing protein.	-
Os10g0518400	17.7278	9.057	13.5291	39.5568	26.8173	51.7606	13.438	39.3782	-1.54571	0.00669364	0.0450751	Os10g0518400	chr10	20037627	20039458	+	537	-	Conserved hypothetical protein.	-
Os06g0705500	68.2521	37.2343	108.233	196.743	181.975	124.609	71.2398	167.776	-1.23845	0.00671683	0.0451897	Os06g0705500	chr06	29808539	29811842	-	555	-	Ataxin-2%2C C-terminal domain containing protein.	-
novel.2551	26.5917	27.171	23.676	77.0316	36.395	78.5995	25.8129	64.0087	-1.30796	0.00672213	0.0451971	-	chr11	19421392	19426334	-	1840	-	PF00271:Helicase conserved C-terminal domain|PF03461:TRCF domain	Helicase_C
Os03g0282900	553.994	428.698	682.094	999.329	821.76	899.101	554.929	906.73	-0.708765	0.00672454	0.0451971	Os03g0282900	chr03	9703697	9707178	+	717	-	Conserved hypothetical protein.	-
Os02g0691500	15.955	12.076	15.784	64.54	27.7751	35.4656	14.605	42.5936	-1.54163	0.00672564	0.0451971	Os02g0691500	chr02	28390170	28393248	+	1122	-	Similar to OSIGBa0142I02-OSIGBa0101B20.1 protein.	HLH
Os05g0467700	7.09113	4.02533	0	21.8603	22.0285	21.0877	3.70549	21.6588	-2.50776	0.00676046	0.0454102	Os05g0467700	chr05	22961261	22964437	+	1320	-	Protein of unknown function DUF1618 domain containing protein.	-
Os02g0162200	54.9562	46.2913	101.468	245.668	88.1141	186.913	67.572	173.565	-1.3636	0.00677339	0.0454763	Os02g0162200	chr02	3353590	3358320	+	867	-	Similar to Early salt stress and cold acclimation-induced protein 2-3.	Cu_bind_like
Os04g0347900	88.6391	83.5257	85.6845	150.94	174.313	122.692	85.9498	149.315	-0.79639	0.0067924	0.0455726	Os04g0347900	chr04	16553231	16559347	+	1902	-	Similar to OSIGBa0130K07.5 protein.	-
Os01g0172200	642.633	632.984	759.886	996.206	912.747	1073.55	678.501	994.169	-0.551625	0.00680446	0.0456221	Os01g0172200	chr01	3713740	3718631	-	2280	-	DNA/RNA helicase%2C DEAD/DEAH box type%2C N-terminal domain containing protein.	Helicase_C
Os03g0233800	188.801	170.07	179.261	299.799	238.483	324.942	179.378	287.741	-0.681267	0.00681532	0.0456636	Os03g0233800	chr03	7088357	7092494	+	1839	-	Protein of unknown function DUF547 domain containing protein.	-
Os07g0555250	19.5006	12.076	13.5291	23.9423	59.3812	50.8021	15.0352	44.7085	-1.56825	0.00681743	0.0456673	Os07g0555250	chr07	22125123	22129938	-	1369	-	Non-protein coding transcript.	-
Os09g0565500	639.088	561.534	792.582	1142.98	915.62	1062.05	664.401	1040.22	-0.647153	0.00682093	0.0456803	Os09g0565500	chr09	22529529	22535488	+	1932	-	Conserved hypothetical protein.	-
Os08g0116800	44.3195	23.1457	58.6262	134.285	69.9166	106.397	42.0305	103.533	-1.30252	0.00682462	0.0456899	Os08g0116800	chr08	936009	940432	-	789	-	Exoribonuclease domain containing protein.	RNase_PH
Os11g0615100	322.646	319.008	408.129	652.687	518.149	497.477	349.928	556.104	-0.668921	0.00682571	0.0456899	Os11g0615100	chr11	23909878	23913296	+	1455	-	RNA polymerase I associated factor%2C A49-like domain containing protein.	-
Os04g0109900	2.65917	4.02533	0	24.9832	15.3242	9.5853	2.22817	16.6309	-2.86893	0.00682705	0.0456899	Os04g0109900	chr04	586142	587523	+	1224	-	Similar to H0201G08.5 protein.	-
Os05g0412800	134.731	63.399	112.743	269.611	139.833	291.393	103.624	233.612	-1.17169	0.00685111	0.0458091	Os05g0412800	chr05	20192522	20193783	-	825	-	Similar to Glutathione S-transferase GST 41 (EC 2.5.1.18).	GST_N
Os01g0761900	0	1.00633	0	13.5326	10.5354	2.87559	0.335445	8.98118	-4.64318	0.00685392	0.0458094	Os01g0761900	chr01	32057155	32058133	+	492	-	TRAF-like domain containing protein.	-
Os01g0301700	35.4556	24.152	30.4405	92.6461	53.6347	59.4289	30.0161	68.5699	-1.18805	0.00686648	0.0458805	Os01g0301700	chr01	11089065	11093987	-	1635	-	Tetratricopeptide-like helical domain containing protein.	-
Os07g0573100	374.057	237.495	376.561	579.819	492.29	600.04	329.371	557.383	-0.758926	0.00689914	0.0460567	Os07g0573100	chr07	23160404	23164551	+	1038	-	Similar to Adenylyl-sulfate kinase 1%2C chloroplast precursor (EC 2.7.1.25) (APS kinase) (Adenosine-5'phosphosulfate kinase) (ATP adenosine-5'- phosphosulfate 3'-phosphotransferase).	-
Os12g0141100	7.09113	8.05067	0	32.27	29.6906	20.1291	5.04727	27.3633	-2.41448	0.00692912	0.0462306	Os12g0141100	chr12	1989647	1994269	-	2406	-	Phosphatidylinositol-4-phosphate 5-kinase family protein.	MORN
Os03g0794500	3286.74	3042.15	5407.14	7021.33	6969.63	6216.07	3912.01	6735.68	-0.784042	0.00694285	0.0462957	Os03g0794500	chr03	33038059	33041471	-	1236	-	Similar to Glutamate dehydrogenase (EC 1.4.1.3) (GDH).	-
Os05g0597100	2990.68	2146.51	4275.21	7299.27	4707.4	5520.17	3137.47	5842.28	-0.897006	0.00695134	0.0463312	Os05g0597100	chr05	29753515	29756314	-	894	-	Histone H4 deacetylase%2C Negative regulation of innate immunity	-
Os10g0571300	308.464	269.697	191.663	474.681	353.414	547.321	256.608	458.472	-0.835754	0.00695311	0.0463324	Os10g0571300	chr10	22650009	22654233	+	1539	-	Similar to Protein kinase-like protein.	Pkinase_Tyr
Os07g0420700	3020.82	3030.07	3066.6	4327.3	4465.09	3810.16	3039.16	4200.85	-0.467007	0.00695902	0.0463483	Os07g0420700	chr07	13488360	13501017	+	3093	-	Similar to Alpha-glucosidase like protein.	Glyco_hydro_31
Os03g0357500	1.77278	7.04433	0	24.9832	14.3664	22.0462	2.93904	20.4653	-2.7874	0.00696446	0.0463553	Os03g0357500	chr03	13833495	13834606	-	795	-	Plant lipid transfer protein/seed storage/trypsin-alpha amylase inhibitor domain containing protein.	-
Os09g0498800	619.587	580.654	368.669	935.83	756.632	1020.83	522.97	904.432	-0.789404	0.00702171	0.0466728	Os09g0498800	chr09	19292778	19296073	-	1278	-	Protein of unknown function DUF246%2C plant family protein.	-
Os04g0532400	7.97752	7.04433	9.01942	35.3929	13.4087	39.2997	8.01376	29.3671	-1.87503	0.00702809	0.0467046	Os04g0532400	chr04	26617453	26619087	+	924	-	Similar to OSIGBa0125M19.13 protein.	adh_short
Os05g0569450	53.1835	27.171	54.1165	90.5642	114.931	85.3092	44.8237	96.9349	-1.11314	0.00704019	0.0467532	Os05g0569450	chr05	28342973	28344875	-	261	-	Hypothetical protein.	-
Os10g0347000	52.2971	40.2533	93.5765	233.177	85.2408	161.033	62.0423	159.817	-1.36772	0.00704732	0.0467794	Os10g0347000	chr10	10427700	10431861	-	1035	-	X8 domain containing protein.	-
Os09g0416900	208.302	127.804	172.496	378.912	224.116	360.407	169.534	321.145	-0.920531	0.0070492	0.0467812	Os09g0416900	chr09	14938305	14941327	+	1467	-	Armadillo-like helical domain containing protein.	-
Os07g0603900	464.469	429.704	511.852	880.659	573.699	841.589	468.675	765.316	-0.707556	0.007052	0.0467882	Os07g0603900	chr07	24724562	24728092	+	1461	-	Pentatricopeptide repeat domain containing protein.	-
Os08g0365900	246.417	201.267	179.261	368.503	287.329	376.702	208.981	344.178	-0.717908	0.00706587	0.0468474	Os08g0365900	chr08	16946485	16959993	-	1770	-	Bacterial Fmu (Sun)/eukaryotic nucleolar NOL1/Nop2p domain containing protein.	-
novel.315	0	0	0	9.36871	2.87329	7.66824	0	6.63675	-5.16899	0.00707016	0.0468475	-	chr01	42832606	42833684	-	919	-	PF10536:Plant mobile domain	-
Os09g0445600	113.458	81.513	180.388	223.808	257.638	255.928	125.12	245.791	-0.976835	0.00708701	0.046947	Os09g0445600	chr09	16618039	16618783	+	420	-	Similar to oxidoreductase/ transition metal ion binding protein.	-
Os09g0381100	1057.46	1118.04	1393.5	1827.94	1850.4	1630.46	1189.67	1769.6	-0.573261	0.00709021	0.0469576	Os09g0381100	chr09	12884071	12888524	+	1593	-	Xanthine/uracil/vitamin C permease family protein.	-
Os04g0522100	212.734	93.589	334.846	659.974	404.176	475.431	213.723	513.193	-1.26459	0.00710716	0.0470232	Os04g0522100	chr04	26120339	26120817	+	246	-	Similar to OSIGBa0131L05.12 protein.	-
Os01g0357900	1943.86	1991.53	1916.63	2712.76	2721	2510.39	1950.67	2648.05	-0.44092	0.00712093	0.0470972	Os01g0357900	chr01	14480825	14481553	-	354	-	Similar to RALF.	-
Os01g0616500	650.611	521.281	609.938	1113.84	718.321	1151.19	593.943	994.451	-0.743365	0.00712345	0.0471032	Os01g0616500	chr01	24480898	24483661	+	837	-	Similar to 50S ribosomal protein L22.	-
Os02g0772650	9.7503	9.057	9.01942	43.7207	33.5217	16.295	9.27557	31.1791	-1.7457	0.00713754	0.0471644	Os02g0772650	chr02	32611701	32613415	+	189	-	Conserved hypothetical protein.	-
Os04g0413600	2287.77	1552.77	3060.97	4737.44	3331.1	4461	2300.5	4176.51	-0.860447	0.00714937	0.0472107	Os04g0413600	chr04	20432529	20435754	-	456	-	Similar to 40S ribosomal protein S14 (Clone MCH2).	-
Os03g0200500	5243	3404.43	5814.14	9510.28	6668.9	8771.51	4820.52	8316.9	-0.786868	0.00719543	0.047472	Os03g0200500	chr03	5274929	5277136	+	789	-	40S ribosomal protein S3a (CYC07 protein).	-
Os05g0109600	631.11	455.869	465.628	1009.74	656.067	986.327	517.536	884.044	-0.771754	0.00723904	0.047706	Os05g0109600	chr05	516952	522941	-	2649	-	RNA binding protein PufA.	PUF
Os04g0433800	275.668	182.146	227.74	597.516	278.709	473.514	228.518	449.913	-0.976475	0.00724686	0.0477468	Os04g0433800	chr04	21547173	21558299	-	3633	-	Similar to RECQ4A%3B ATP binding / ATP-dependent helicase/ helicase/ nucleic acid binding.	DEAD
Os06g0674100	67.3657	47.2977	51.8617	113.466	101.523	94.8945	55.5084	103.294	-0.891978	0.00725786	0.0477875	Os06g0674100	chr06	27975961	27979178	-	456	-	Conserved hypothetical protein.	-
Os09g0242000	0	1.00633	0	10.4097	5.74657	7.66824	0.335445	7.9415	-4.4661	0.00725793	0.0477875	Os09g0242000	chr09	3164281	3164508	+	228	-	Similar to F-box domain containing protein%2C expressed.	-
Os09g0135800	73.5704	59.3737	69.9005	114.506	111.1	127.484	67.6149	117.697	-0.799088	0.00728573	0.0479167	Os09g0135800	chr09	2703216	2707346	-	1752	-	Armadillo-like helical domain containing protein.	-
Os06g0589900	0.886391	0	0	13.5326	4.78881	6.70971	0.295464	8.3437	-4.53619	0.0072977	0.0479739	Os06g0589900	chr06	23144857	23145423	+	408	-	Hypothetical protein.	Pkinase_Tyr
Os12g0113900	20.387	19.1203	42.8423	86.4003	51.7191	69.9727	27.4499	69.3641	-1.34554	0.00731239	0.0480489	Os12g0113900	chr12	692719	694583	+	1272	-	Inorganic pyrophosphatase domain containing protein.	-
Os07g0593200	31.0237	25.1583	40.5874	60.3761	69.9166	70.9312	32.2565	67.0747	-1.06107	0.00733103	0.0481389	Os07g0593200	chr07	24172694	24174831	-	402	-	Similar to predicted protein.	-
Os04g0444400	71.7977	82.5193	151.075	214.439	174.313	229.089	101.797	205.947	-1.02064	0.00735483	0.0482844	Os04g0444400	chr04	22161607	22166296	-	1437	-	Similar to barley mlo defense gene homolog3.	-
Os04g0565900	1911.95	1508.49	3180.47	4247.15	6089.45	3102.76	2200.3	4479.79	-1.02588	0.00741397	0.0485964	Os04g0565900	chr04	28369370	28371848	-	1257	-	Basic helix-loop-helix dimerisation region bHLH domain containing protein.	-
Os06g0181200	200.324	144.912	268.328	402.855	373.527	320.149	204.521	365.51	-0.83881	0.00745354	0.0488121	Os06g0181200	chr06	4010785	4013536	+	1425	-	Serine/threonine protein kinase domain containing protein.	Pkinase_Tyr
Os12g0604700	197.665	230.45	155.585	337.274	299.779	310.564	194.567	315.872	-0.69762	0.00746556	0.0488799	Os12g0604700	chr12	25518232	25522285	-	1776	-	Similar to LSTK-1-like kinase.	-
Os03g0683700	537.153	405.552	581.753	816.119	712.575	866.511	508.153	798.402	-0.652057	0.00748629	0.0490047	Os03g0683700	chr03	27238474	27250968	+	1002	-	Conserved hypothetical protein.	-
Os07g0636000	1425.32	1187.47	1775.7	2838.72	1893.5	2562.15	1462.83	2431.46	-0.733183	0.00751526	0.0491504	Os07g0636000	chr07	26406702	26408800	-	1803	-	Similar to H/ACA ribonucleoprotein complex subunit 4 (EC 5.4.99.-) (Nucleolar protein NAP57 homolog) (Nopp-140 associated protein of 57 kDa homolog) (AtNAP57).	-
Os05g0298900	197.665	214.349	273.965	475.722	327.555	355.615	228.66	386.297	-0.757528	0.00754188	0.0492992	Os05g0298900	chr05	13366943	13367660	+	522	-	Hypothetical protein.	-
Os06g0311000	54.0698	69.437	6.76457	211.316	113.016	144.738	43.4238	156.357	-1.84391	0.00754307	0.0492992	Os06g0311000	chr06	11840611	11844171	-	1470	-	Hypothetical conserved gene.	-
Os07g0617700	241.985	204.286	545.675	867.126	721.195	581.828	330.648	723.383	-1.13062	0.00755681	0.049367	Os07g0617700	chr07	25488479	25489870	+	1221	-	Cyclin-like F-box domain containing protein.	F-box
Os11g0704700	475.992	463.92	519.744	800.504	658.94	677.681	486.552	712.375	-0.550161	0.00756144	0.0493862	Os11g0704700	chr11	28846127	28852901	-	1536	-	RNA recognition motif domain domain containing protein.	RRM_1
novel.1916	14.1823	6.038	0	30.1881	48.8459	33.5485	6.74008	37.5275	-2.45108	0.00756408	0.0493925	-	chr08	13631196	13632991	-	556	-	-	-
Os09g0453300	627.565	591.724	1232.28	1610.38	1977.78	1259.51	817.189	1615.89	-0.984122	0.00760055	0.0496085	Os09g0453300	chr09	16999461	17001374	-	1070	-	Annexin family protein.	-
Os04g0671300	6834.96	7973.18	8913.44	10409.7	16165.1	11746.8	7907.19	12773.9	-0.692008	0.00760302	0.0496136	Os04g0671300	chr04	34244273	34248323	-	1479	-	Polyamine oxidase%2C Seed germination	Amino_oxidase
Os09g0491532	31.9101	38.2407	74.4102	123.875	81.4098	130.36	48.187	111.882	-1.22177	0.00762279	0.0497094	Os09g0491532	chr09	18918260	18921753	-	972	-	Similar to Squamosa-promoter binding protein 2.	SBP
novel.1874	9.7503	7.04433	29.3131	55.1713	72.7899	32.59	15.3693	53.5171	-1.81343	0.00762582	0.049718	-	chr08	4098292	4101693	-	2282	-	-	-
Os08g0511000	8.86391	5.03167	5.63714	16.6555	23.944	29.7144	6.5109	23.438	-1.83845	0.00763369	0.0497216	Os08g0511000	chr08	25344705	25346336	+	1539	-	Pentatricopeptide repeat domain containing protein.	-
Os07g0510900	230.462	212.336	129.654	369.544	264.342	494.601	190.817	376.162	-0.977547	0.00763565	0.0497216	Os07g0510900	chr07	19495589	19498889	+	1395	-	Similar to L-ascorbate oxidase.	-
Os01g0942200	4.43195	3.019	6.76457	15.6145	20.113	21.0877	4.73851	18.9384	-2.0119	0.00763979	0.0497316	Os01g0942200	chr01	41394739	41396203	-	1323	-	Cyclin-like F-box domain containing protein.	DUF295
Os03g0182600	3198.1	2585.27	3136.5	5353.7	3695.05	4801.28	2973.29	4616.67	-0.63475	0.007652	0.0498	Os03g0182600	chr03	4336742	4338901	-	918	-	Similar to 40S ribosomal protein SA.	-
Os12g0568900	545.13	376.369	1311.2	2467.09	1446.22	1533.65	744.232	1815.65	-1.28709	0.00769034	0.0499941	Os12g0568900	chr12	23410052	23411077	+	693	-	Thaumatin%2C pathogenesis-related family protein.	Thaumatin

## Sheet: MTvsWT_NORMALup
gene_id	a2_1	a2_2	a2_3	wt_1	wt_2	wt_3	a2	wt	log2FoldChange	pvalue	padj	gene_name	gene_chr	gene_start	gene_end	gene_strand	gene_length	gene_biotype	gene_description	tf_family
Os01g0537250	2108.72	1858.7	2041.77	35.3929	51.7191	26.8388	2003.06	37.9836	5.71974	1.85731e-82	5.44061e-78	Os01g0537250	chr01	19549155	19550345	-	792	-	Protein of unknown function DUF3778 domain containing protein.	-
Os07g0511400	5938.82	4528.5	22475.3	0	1.91552	0.95853	10980.9	0.958018	13.4537	3.06671e-38	4.49165e-34	Os07g0511400	chr07	19533865	19534577	+	414	-	Hypothetical protein.	-
Os07g0432333	2543.06	2355.83	635.869	23.9423	22.0285	15.3365	1844.92	20.4358	6.49793	5.05051e-34	4.93149e-30	Os07g0432333	chr07	14303299	14304162	+	261	-	Similar to Thionin-like peptide.	-
Os03g0663400	643.52	1082.81	903.07	96.81	90.9874	70.9312	876.468	86.2429	3.34568	1.15173e-27	7.97221e-24	Os03g0663400	chr03	26032958	26033800	-	669	-	Similar to Thaumatin-like protein.	Thaumatin
Os01g0600900	689.612	839.282	434.06	10.4097	17.2397	32.59	654.318	20.0798	5.02116	1.36077e-27	7.97221e-24	Os01g0600900	chr01	23607363	23608541	+	786	-	Chlorophyll a-b binding protein 2%2C chloroplast precursor (LHCII type I CAB-2) (LHCP).	-
Os07g0442800	1268.43	1849.64	791.454	0	0	0	1303.17	0	12.8124	9.92663e-25	4.84634e-21	Os07g0442800	chr07	14973713	14974977	-	552	-	Conserved hypothetical protein.	-
Os07g0125500	483.083	508.198	255.926	29.1471	26.8173	23.9632	415.736	26.6426	3.96579	2.06748e-24	8.65179e-21	Os07g0125500	chr07	1352187	1352942	+	540	-	Allergen V5/Tpx-1 related family protein.	SCP
Os04g0390800	273.895	233.469	282.984	0	1.91552	2.87559	263.449	1.59704	7.33115	2.45811e-24	9.00066e-21	Os04g0390800	chr04	19236654	19239026	+	1086	-	NAD(P)-binding domain containing protein.	adh_short
Os08g0556900	3128.07	5632.45	917.726	84.3184	55.5502	52.7191	3226.08	64.1959	5.652	5.58036e-23	1.63466e-19	Os08g0556900	chr08	27875142	27876577	+	1158	-	Similar to Cysteine proteinase (EC 3.4.22.-).	Peptidase_C1
Os03g0103100	14866.5	25997.6	6983.29	870.249	721.195	661.386	15949.2	750.943	4.4087	1.14264e-22	3.04286e-19	Os03g0103100	chr03	208340	209118	+	417	-	Similar to Physical impedance induced protein.	-
Os01g0946700	2367.55	2928.43	491.558	46.8436	37.3527	40.2583	1929.18	41.4848	5.53989	4.16938e-22	1.01778e-18	Os01g0946700	chr01	41603305	41604652	+	957	-	Similar to Glucan endo-1%2C3-beta-glucosidase GV (EC 3.2.1.39) ((1->3)-beta-glucan endohydrolase GV) ((1->3)-beta-glucanase isoenzyme GV) (Beta-1%2C3- endoglucanase GV).	Glyco_hydro_17
Os12g0630500	745.455	1022.43	279.602	17.6965	21.0708	28.7559	682.497	22.5077	4.9209	7.18889e-22	1.61988e-18	Os12g0630500	chr12	26980121	26981082	-	777	-	Similar to Thaumatin-like protein.	Thaumatin
Os07g0129300	1989.06	2707.04	206.319	6.24581	7.66209	15.3365	1634.14	9.74813	7.3863	1.5033e-21	3.14544e-18	Os07g0129300	chr07	1523654	1524512	+	498	-	Similar to PR1a protein.	SCP
Os01g0501800	249.962	292.843	160.095	17.6965	15.3242	15.3365	234.3	16.119	3.86418	2.26134e-21	4.4161e-18	Os01g0501800	chr01	17349338	17350785	+	1002	-	Similar to Photosystem II oxygen-evolving complex protein 1 (Fragment).	-
Os04g0535600	1799.37	2550.05	294.259	22.9013	22.0285	23.0047	1547.89	22.6448	6.09517	4.45448e-21	8.15532e-18	Os04g0535600	chr04	26765388	26771869	+	1971	-	Similar to Beta-fructofuranosidase 1 precursor (EC 3.2.1.26) (Sucrose 1) (Invertase 1).	-
Os07g0287400	9186.55	17301.9	7389.16	970.182	1200.08	1102.31	11292.5	1090.86	3.3718	6.59633e-21	1.13663e-17	Os07g0287400	chr07	11090524	11091253	+	315	-	Plant lipid transfer protein/seed storage/trypsin-alpha amylase inhibitor domain containing protein.	-
Os07g0104500	6990.08	11645.3	1520.9	147.817	154.2	90.1018	6718.76	130.706	5.68396	7.31035e-21	1.18968e-17	Os07g0104500	chr07	259712	262742	+	1086	-	Haem peroxidase%2C plant/fungal/bacterial family protein.	-
Os03g0365800	3004.87	3694.25	281.857	23.9423	24.9018	20.1291	2326.99	22.9911	6.6615	1.66619e-20	2.56882e-17	Os03g0365800	chr03	14289593	14293249	+	1164	-	Lipase%2C GDSL domain containing protein.	Lipase_GDSL
Os03g0729600	699.362	1094.89	215.339	17.6965	20.113	16.295	669.864	18.0348	5.21514	6.10528e-20	8.9421e-17	Os03g0729600	chr03	29827496	29828494	+	705	-	Conserved hypothetical protein.	-
Os10g0191300	22969.9	26862.1	6002.42	805.709	953.931	688.225	18611.5	815.955	4.51157	1.67889e-19	2.34189e-16	Os10g0191300	chr10	6370102	6370799	+	531	-	Similar to PR-1a pathogenesis related protein (Hv-1a) precursor.	SCP
Os12g0472800	408.626	702.421	434.06	69.7449	63.2123	69.9727	515.036	67.6433	2.9288	2.15401e-19	2.86807e-16	Os12g0472800	chr12	17009383	17011944	-	1137	-	B repeat unit of collagen binding surface protein (cna) containing protein.	-
Os07g0129200	4247.58	5203.75	965.078	105.138	135.044	124.609	3472.14	121.597	4.83551	3.20825e-19	4.08606e-16	Os07g0129200	chr07	1512025	1512958	+	507	-	Pathogenesis-related 1a protein%2C Regulation of abiotic stress responses	SCP
Os07g0645300	3599.63	4007.22	474.647	47.8845	27.7751	9.5853	2693.83	28.415	6.56928	3.80656e-19	4.64606e-16	Os07g0645300	chr07	26911529	26912445	+	567	-	Protein of unknown function DUF679 family protein.	-
Os01g0550800	939.574	758.775	243.524	15.6145	2.87329	18.2121	647.291	12.2333	5.72854	1.49125e-18	1.7134e-15	Os01g0550800	chr01	20640981	20643879	+	1221	-	Protein of unknown function DUF239%2C plant domain containing protein.	-
Os02g0620600	4330.91	6331.85	795.964	34.3519	107.269	46.0094	3819.57	62.5436	5.93158	1.52079e-18	1.7134e-15	Os02g0620600	chr02	24690884	24692736	+	1491	-	Ammonium transporter%2C Ammonium uptake	Ammonium_transp
novel.1706	188.801	175.102	474.647	9.36871	5.74657	11.5024	279.517	8.87255	4.97717	1.75318e-18	1.90207e-15	-	chr07	14820333	14822925	-	2302	-	PF05699:hAT family C-terminal dimerisation region	hATC
Os09g0564200	4347.75	5009.53	310.043	39.5568	36.395	32.59	3222.44	36.1806	6.4771	2.25092e-18	2.35486e-15	Os09g0564200	chr09	22427465	22433496	-	693	-	Hypothetical conserved gene.	Peptidase_C1
Os01g0946600	416.604	307.938	139.801	3.1229	11.4931	10.5438	288.114	8.38663	5.09385	4.63658e-18	4.52731e-15	Os01g0946600	chr01	41597358	41598689	-	645	-	Conserved hypothetical protein.	Glyco_hydro_17
Os10g0323500	1280.83	1484.34	144.311	17.6965	9.57762	12.4609	969.829	13.245	6.19687	8.43644e-18	7.97189e-15	Os10g0323500	chr10	8920265	8926170	+	1533	-	Similar to Beta-glucosidase.	Glyco_hydro_1
Os11g0151700	145.368	195.229	93.5765	3.1229	5.74657	2.87559	144.724	3.91502	5.20386	1.15507e-17	1.05736e-14	Os11g0151700	chr11	2423636	2426379	-	1344	-	Purple acid phosphatase (EC:3.1.3.2)%2C Improvement in phosphate acquisition and utilization	Metallophos
Os04g0515900	990.099	1480.32	257.054	35.3929	19.1552	27.7974	909.156	27.4485	5.05151	1.24401e-17	1.10426e-14	Os04g0515900	chr04	25773347	25776183	+	837	-	Similar to NAM / CUC2-like protein.	NAM
Os03g0103200	4063.22	5572.07	1121.79	198.825	168.566	148.572	3585.69	171.988	4.38213	2.35396e-17	2.02807e-14	Os03g0103200	chr03	211082	211817	+	426	-	Similar to Physical impedance induced protein.	-
Os01g0956200	765.842	1040.55	439.697	60.3761	89.0719	83.3921	748.696	77.6134	3.26933	3.5113e-17	2.93876e-14	Os01g0956200	chr01	42128337	42130205	-	1476	-	Glycosyltransferase AER61%2C uncharacterized domain containing protein.	-
Os02g0774200	381.148	490.084	143.183	19.7784	11.4931	11.5024	338.139	14.258	4.57283	3.78945e-17	3.00012e-14	Os02g0774200	chr02	32686312	32686824	-	306	-	Conserved hypothetical protein.	-
novel.50	771.16	1040.55	112.743	3.1229	11.4931	8.62677	641.484	7.74761	6.36545	5.90558e-17	4.55242e-14	-	chr01	12751868	12753369	+	1410	-	PF08246:Cathepsin propeptide inhibitor domain (I29)|PF00112:Papain family cysteine protease	Peptidase_C1
Os05g0103800	539.812	470.964	649.398	36.4339	86.1986	72.8483	553.391	65.1602	3.08346	8.07733e-17	6.0669e-14	Os05g0103800	chr05	207597	209481	-	306	-	Conserved hypothetical protein.	-
Os01g0876300	519.425	744.687	276.22	52.0484	44.057	38.3412	513.444	44.8155	3.5196	1.03399e-16	7.57217e-14	Os01g0876300	chr01	38022813	38024140	-	1089	-	F-box associated type 1 domain containing protein.	-
Os10g0139700	2932.18	3260.52	514.107	37.4748	85.2408	71.8897	2235.6	64.8685	5.10618	1.22038e-16	8.71917e-14	Os10g0139700	chr10	2453934	2455722	-	1593	-	Cytochrome P450 family protein.	p450
Os07g0562700	207.415	229.444	152.203	24.9832	10.5354	15.3365	196.354	16.9517	3.54171	1.60591e-16	1.11345e-13	Os07g0562700	chr07	22487434	22488617	+	801	-	Similar to Type III chlorophyll a/b-binding protein (Fragment).	-
Os01g0878300	712.658	1036.52	704.642	138.449	189.637	143.779	817.941	157.288	2.37811	1.63446e-16	1.11345e-13	Os01g0878300	chr01	38112112	38117971	+	2930	-	Protein kinase%2C core domain containing protein.	Pkinase
Os01g0941200	258.826	499.141	191.663	16.6555	8.61986	23.0047	316.543	16.0934	4.29852	1.87505e-16	1.24832e-13	Os01g0941200	chr01	41365160	41366543	+	1005	-	Similar to Glucan endo-1%2C3-beta-glucosidase GII precursor (EC 3.2.1.39) ((1->3)- beta-glucan endohydrolase GII) ((1->3)-beta-glucanase isoenzyme GII) (Beta-1%2C3-endoglucanase GII).	Glyco_hydro_17
Os01g0869800	187.915	188.184	144.311	20.8194	21.0708	27.7974	173.47	23.2292	2.90024	2.03559e-16	1.29922e-13	Os01g0869800	chr01	37697024	37699582	+	807	-	22-kDa Photosystem II protein%2C Photoprotection	-
Os03g0201500	2784.15	4866.63	205.192	32.27	25.8596	30.673	2618.66	29.6008	6.46735	2.04021e-16	1.29922e-13	Os03g0201500	chr03	5317215	5321081	+	1725	-	Glycoside hydrolase%2C family 10 protein.	-
Os01g0669100	396.217	548.452	197.3	31.229	33.5217	23.9632	380.656	29.5713	3.68728	2.78101e-16	1.73328e-13	Os01g0669100	chr01	27417284	27420084	-	2460	-	S-domain receptor-like kinase%2C OsPR1b-interacting factor%2C Resistance protein%2C Grain yield%2C Disease resistance	Pkinase
Os06g0641500	1513.07	1612.15	128.527	21.8603	9.57762	10.5438	1084.58	13.9939	6.27984	2.91905e-16	1.78141e-13	Os06g0641500	chr06	26092456	26094621	+	1569	-	Similar to Cytochrome P450 CYP71Y10.	p450
Os10g0109300	1872.94	2962.65	1210.86	213.398	252.849	283.725	2015.48	249.991	3.01104	3.27447e-16	1.95753e-13	Os10g0109300	chr10	655625	658866	-	1011	-	Similar to Peroxidase (EC 1.11.1.7).	-
Os03g0291500	15935.5	22376.8	4266.19	240.464	750.885	508.979	14192.9	500.109	4.82662	3.54266e-16	2.0755e-13	Os03g0291500	chr03	10120289	10124384	-	1815	-	Asparagine synthetase%2C Biosynthesis of asparagine following the supply of ammonium	-
Os02g0583700	22156.2	15101	1895.21	183.21	374.485	277.015	13050.8	278.237	5.55155	4.19964e-16	2.41216e-13	Os02g0583700	chr02	22509550	22510620	-	210	-	Conserved hypothetical protein.	-
Os01g0972200	1828.62	2894.22	410.384	56.2123	73.7477	54.6362	1711.07	61.532	4.79731	5.89711e-16	3.322e-13	Os01g0972200	chr01	42905570	42907462	-	1059	-	Similar to Zinc transporter 2 precursor (ZRT/IRT-like protein 2).	-
Os07g0635300	684.294	779.908	260.436	33.311	54.5924	32.59	574.879	40.1645	3.83878	7.47284e-16	4.13022e-13	Os07g0635300	chr07	26375648	26377615	+	1476	-	Similar to Cytochrome P450.	p450
Os08g0435900	245.53	254.602	92.4491	9.36871	2.87329	7.66824	197.527	6.63675	4.90387	9.24844e-16	5.01694e-13	Os08g0435900	chr08	21171278	21172654	-	1026	-	Similar to LHC I type IV chlorophyll binding protein (Fragment).	-
Os04g0438200	832.321	909.726	136.419	19.7784	11.4931	19.1706	626.155	16.814	5.22041	1.0146e-15	5.40377e-13	Os04g0438200	chr04	21791510	21792300	-	474	-	Similar to H0315A08.10 protein.	-
Os11g0687100	1303.88	826.2	231.123	10.4097	34.4794	24.9218	787.068	23.2703	5.07727	1.36387e-15	7.13424e-13	Os11g0687100	chr11	27828727	27835243	+	1902	-	von Willebrand factor%2C type A domain containing protein.	-
Os07g0558400	143.595	175.102	103.723	14.5736	6.70433	9.5853	140.807	10.2877	3.78343	2.02124e-15	1.03874e-12	Os07g0558400	chr07	22316343	22317935	-	873	-	Similar to Chlorophyll a/b-binding protein CP29 precursor.	-
Os08g0424100	502.584	752.737	308.915	34.3519	38.3105	9.5853	521.412	27.4159	4.25116	2.16623e-15	1.09406e-12	Os08g0424100	chr08	20351105	20352478	+	708	-	Similar to carbonic anhydrase.	-
Os03g0370400	1547.64	2212.93	404.747	45.8026	85.2408	46.0094	1388.44	59.0176	4.5557	2.37344e-15	1.17839e-12	Os03g0370400	chr03	14543805	14544754	+	582	-	Protein of unknown function DUF679 family protein.	-
Os08g0260600	1742.64	2205.88	324.699	40.5977	65.1278	50.8021	1424.41	52.1759	4.77037	2.53458e-15	1.23742e-12	Os08g0260600	chr08	9784270	9786922	-	822	-	Tetraspanin domain containing protein.	Tetraspannin
Os08g0302000	829.662	2007.64	343.865	40.5977	54.5924	31.6315	1060.39	42.2739	4.64863	2.68176e-15	1.28373e-12	Os08g0302000	chr08	12455954	12457748	+	1104	-	Similar to Peroxidase 40 precursor (EC 1.11.1.7) (Atperox P40).	-
novel.1595	198.552	176.108	125.144	0	0	0	166.601	0	9.84601	2.71707e-15	1.28373e-12	-	chr07	6033090	6034096	+	1007	-	-	-
Os07g0511301	226.03	235.482	109.36	0	0	0	190.291	0	10.0377	2.85067e-15	1.32547e-12	Os07g0511301	chr07	19533397	19533696	-	299	-	Hypothetical protein.	-
Os12g0616500	10240.5	11582.9	1057.53	170.719	239.44	177.328	7626.97	195.829	5.28338	3.06818e-15	1.38271e-12	Os12g0616500	chr12	26177081	26179003	+	1923	-	Similar to cation proton exchanger.	Na_H_Exchanger
Os03g0201901	2210.66	4484.22	191.663	39.5568	27.7751	22.0462	2295.51	29.7927	6.26868	3.18307e-15	1.41275e-12	Os03g0201901	chr03	5331153	5335603	-	1713	-	Glycoside hydrolase%2C family 10 domain containing protein.	-
Os10g0477600	604.519	854.377	179.261	24.9832	30.6484	27.7974	546.052	27.8097	4.29517	4.48316e-15	1.96008e-12	Os10g0477600	chr10	17849091	17851345	+	975	-	Similar to NAM / CUC2-like protein.	NAM
Os06g0599200	788.888	840.288	237.887	28.1061	50.7614	35.4656	622.355	38.111	4.02856	4.65793e-15	2.00654e-12	Os06g0599200	chr06	23632462	23634139	+	1503	-	Cytochrome P450 family protein.	p450
Os03g0661600	328.851	239.507	135.291	13.5326	11.4931	23.9632	234.55	16.3297	3.84372	7.36404e-15	3.1263e-12	Os03g0661600	chr03	25972352	25973470	-	846	-	Similar to Alpha-amylase/trypsin inhibitor (Antifungal protein).	Thaumatin
novel.140	123.208	160.007	146.566	0	0	0	143.26	0	9.62638	7.82962e-15	3.27647e-12	-	chr01	36214011	36215400	+	1274	-	PF07893:Protein of unknown function (DUF1668)	-
Os11g0134700	743.682	1127.09	202.937	23.9423	40.226	20.1291	691.237	28.0991	4.62007	9.51554e-15	3.9259e-12	Os11g0134700	chr11	1616990	1618300	-	1026	-	Similar to Metacaspase 7 (Metacaspase 4).	Peptidase_C14
Os09g0532000	612.496	940.922	233.378	38.5158	45.0148	38.3412	595.598	40.6239	3.87403	1.10755e-14	4.50605e-12	Os09g0532000	chr09	20868846	20871077	-	825	-	Senescence-inducible chloroplast protein%2C Activation of the chlorophll-degrading pathway during leaf senescence	-
Os10g0490800	569.063	577.635	100.341	5.20484	0	8.62677	415.68	4.61054	6.49669	1.16249e-14	4.64524e-12	Os10g0490800	chr10	18635437	18636123	-	687	-	Similar to Secretory protein.	-
Os11g0592000	638.201	524.3	96.9588	14.5736	3.83105	8.62677	419.82	9.01046	5.54901	1.17348e-14	4.64524e-12	Os11g0592000	chr11	22502008	22502923	+	453	-	Similar to Barwin.	-
Os02g0197600	143.595	187.178	89.0668	11.4506	8.61986	4.79265	139.947	8.28772	4.08582	1.56634e-14	6.11772e-12	Os02g0197600	chr02	5468648	5470490	-	810	-	Chlorophyll a/b-binding protein type III (Fragment).	-
Os04g0447800	1185.99	2266.26	374.306	60.3761	59.3812	73.8068	1275.52	64.5214	4.30513	2.39027e-14	9.21292e-12	Os04g0447800	chr04	22330191	22332343	+	1503	-	Glutamate decarboxylase (EC 4.1.1.15).	-
Os05g0593900	758.751	1247.85	312.297	53.0894	50.7614	69.0142	772.967	57.6216	3.74569	3.58864e-14	1.36522e-11	Os05g0593900	chr05	29579051	29580572	-	1425	-	Similar to C13 endopeptidase NP1 precursor.	-
Os04g0288100	378.489	1198.54	479.157	54.1303	58.4235	61.3459	685.396	57.9666	3.56329	4.04856e-14	1.51507e-11	Os04g0288100	chr04	12504047	12505046	-	747	-	Similar to Auxin-binding protein ABP20.	-
Os01g0237000	799.525	754.75	55.244	7.28678	9.57762	3.83412	536.506	6.8995	6.28183	4.1279e-14	1.51507e-11	Os01g0237000	chr01	7588191	7589529	+	489	-	Uncharacterised protein family UPF0497%2C trans-membrane plant subgroup domain containing protein.	-
Os06g0695400	87.7527	74.4687	96.9588	1.04097	1.91552	3.83412	86.3934	2.26354	5.23743	4.1377e-14	1.51507e-11	Os06g0695400	chr06	29035686	29038182	+	960	-	Haem peroxidase family protein.	-
novel.661	795.979	1415.91	383.325	84.3184	53.6347	38.3412	865.072	58.7648	3.88145	4.74425e-14	1.71572e-11	-	chr03	14454636	14456789	+	1365	-	PF00141:Peroxidase	-
Os08g0502700	280.986	326.052	180.388	37.4748	38.3105	46.0094	262.475	40.5983	2.693	4.81962e-14	1.72172e-11	Os08g0502700	chr08	24828163	24830863	-	1209	-	Pyridoxal phosphate-dependent transferase%2C major region%2C subdomain 1 domain containing protein.	Aminotran_5
Os04g0311400	4185.54	5787.42	2035.01	582.942	498.994	485.016	4002.66	522.317	2.93811	5.40275e-14	1.90678e-11	Os04g0311400	chr04	14129614	14132212	+	1246	-	Similar to Cysteine proteinase 1 precursor (EC 3.4.22.-).	Peptidase_C1
Os10g0416800	493.72	731.604	124.017	20.8194	21.0708	15.3365	449.78	19.0755	4.56051	5.65205e-14	1.97102e-11	Os10g0416800	chr10	14602523	14603656	+	867	-	Similar to Chitinase 2 (EC 3.2.1.14) (Tulip bulb chitinase-2) (TBC-2).	-
Os08g0465700	534.494	506.186	202.937	28.1061	47.8881	39.2997	414.539	38.4313	3.43024	5.76867e-14	1.98802e-11	Os08g0465700	chr08	22876101	22877792	+	1503	-	Cytochrome P450 family protein.	p450
Os12g0258700	653.27	506.186	93.5765	3.1229	15.3242	6.70971	417.677	8.3856	5.63246	5.9984e-14	2.04315e-11	Os12g0258700	chr12	8960777	8964016	+	1797	-	Cupredoxin domain containing protein.	-
Os08g0496700	104.594	115.728	126.272	0	0	0	115.531	0	9.31585	6.99453e-14	2.35506e-11	Os08g0496700	chr08	24528147	24529130	+	888	-	Myb/SANT-like domain domain containing protein.	-
Os01g0237750	739.25	1303.2	49.6068	2.08194	5.74657	9.5853	697.353	5.8046	6.9025	7.33184e-14	2.44059e-11	Os01g0237750	chr01	7624002	7624487	-	366	-	Hypothetical conserved gene.	NmrA
Os08g0538600	1417.34	1257.92	585.135	109.302	173.355	138.028	1086.8	140.228	2.95406	8.64827e-14	2.82259e-11	Os08g0538600	chr08	26918197	26921534	+	1275	-	Stress up-regulated Nod 19 family protein.	-
Os01g0803900	3386.9	4290	747.485	57.2532	176.228	119.816	2808.13	117.766	4.57505	9.6002e-14	3.09031e-11	Os01g0803900	chr01	34089461	34091158	+	1578	-	Cytochrome P450 family protein.	p450
Os01g0782200	699.362	775.883	127.399	9.36871	18.1975	25.8803	534.215	17.8155	4.90354	1.08194e-13	3.44493e-11	Os01g0782200	chr01	33137907	33152527	-	1582	-	Similar to D-erythro-sphingosine kinase/ diacylglycerol kinase.	-
Os07g0462500	584.132	977.15	41.7148	5.20484	7.66209	4.79265	534.332	5.88653	6.50316	1.24824e-13	3.90915e-11	Os07g0462500	chr07	16259328	16262134	+	558	-	C2 calcium-dependent membrane targeting domain containing protein.	C2
Os02g0185200	621.36	695.376	149.948	31.229	24.9018	27.7974	488.895	27.9761	4.1285	1.25443e-13	3.90915e-11	Os02g0185200	chr02	4754173	4756298	+	1545	-	Cytochrome P450 family protein.	p450
Os07g0519100	660.361	765.82	262.691	30.1881	64.17	48.885	562.957	47.7477	3.55824	1.35103e-13	4.16587e-11	Os07g0519100	chr07	20045846	20049071	+	1440	-	Similar to taxane 10-beta-hydroxylase.	p450
Os10g0167200	443.195	666.193	94.7039	8.32774	18.1975	6.70971	401.364	11.0783	5.17723	1.59335e-13	4.8582e-11	Os10g0167200	chr10	4629337	4630248	+	912	-	Similar to Cytochrome P450 family protein.	p450
Os05g0194900	2693.74	3308.82	472.392	62.4581	122.594	96.8115	2158.32	93.9544	4.52139	1.60873e-13	4.8582e-11	Os05g0194900	chr05	5814320	5815467	+	867	-	Similar to Pyrophosphate-fructose-6-phosphate 1-phosphotransferase-like protein (Pyrophosphate-dependent phosphofructo-1-kinase-like protein).	PFK
Os02g0595900	5211.98	5323.5	455.481	87.4413	137.918	65.18	3663.65	96.8464	5.24138	1.66024e-13	4.96258e-11	Os02g0595900	chr02	23121133	23123149	-	621	-	Partner protein of NRT2%2C Activator for NRT2%2C High-affinity nitrate transport	-
Os07g0174400	311.123	1163.32	344.993	22.9013	22.9863	46.0094	606.479	30.6323	4.30607	1.68316e-13	4.98029e-11	Os07g0174400	chr07	3910661	3911056	+	396	-	Similar to Non-specific lipid-transfer protein.	-
Os11g0687200	371.398	197.241	71.0279	0	1.91552	0.95853	213.222	0.958018	7.76895	1.72073e-13	5.04052e-11	Os11g0687200	chr11	27841513	27846793	+	1860	-	Hypothetical conserved gene.	-
Os11g0439100	115.231	79.5003	390.09	1.04097	2.87329	4.79265	194.94	2.9023	6.05542	2.13331e-13	6.18725e-11	Os11g0439100	chr11	14368273	14369253	+	279	-	Similar to OSIGBa0135A16.7 protein.	-
Os05g0575000	155.118	171.077	51.8617	3.1229	1.91552	3.83412	126.019	2.95752	5.41615	2.23427e-13	6.41653e-11	Os05g0575000	chr05	28647699	28648244	+	216	-	Similar to predicted protein.	-
Os05g0399300	9688.25	9860.06	2323.63	420.551	655.109	573.201	7290.65	549.62	3.72949	2.26221e-13	6.43368e-11	Os05g0399300	chr05	19426767	19427874	+	696	-	Similar to Chitinase.	-
Os05g0586500	567.29	819.155	196.172	8.32774	37.3527	19.1706	527.539	21.617	4.60565	2.57936e-13	7.21702e-11	Os05g0586500	chr05	29221474	29224468	+	1446	-	Amino acid transporter%2C transmembrane family protein.	Aa_trans
Os10g0524700	2086.56	2117.33	537.783	66.6219	151.326	86.2677	1580.56	101.405	3.96177	2.58692e-13	7.21702e-11	Os10g0524700	chr10	20394795	20399286	-	1536	-	Cytochrome P450 family protein.	p450
Os06g0188400	279.213	266.678	39.46	2.08194	2.87329	1.91706	195.117	2.29076	6.41135	3.17421e-13	8.7719e-11	Os06g0188400	chr06	4459007	4463882	+	1446	-	Extracellular ligand-binding receptor domain containing protein.	ANF_receptor
Os11g0172100	405.081	693.364	43.9697	1.04097	6.70433	1.91706	380.805	3.22079	6.87538	3.7419e-13	1.00561e-10	Os11g0172100	chr11	3532246	3533854	+	1602	-	Similar to Pectinesterase.	-
Os09g0110300	604.519	689.338	420.531	94.7281	140.791	121.733	571.463	119.084	2.26223	4.13941e-13	1.10233e-10	Os09g0110300	chr09	920635	926008	-	804	-	Putative cyclase family protein.	-
Os02g0108800	750.773	862.428	431.805	70.7858	130.256	65.18	681.669	88.7405	2.94101	4.77404e-13	1.2455e-10	Os02g0108800	chr02	488913	490611	+	1515	-	Cytochrome P450 domain containing protein.	p450
Os04g0649500	1895.99	2911.32	905.324	197.784	266.258	193.623	1904.21	219.222	3.11872	4.82263e-13	1.2455e-10	Os04g0649500	chr04	33101621	33102439	-	333	-	Similar to H0212B02.4 protein.	-
Os10g0580400	1848.12	2217.96	114.998	14.5736	32.5639	29.7144	1393.69	25.6173	5.76436	4.88258e-13	1.2455e-10	Os10g0580400	chr10	23156882	23159586	+	2166	-	High-affinity urea transporter%2C Effective urea acquisition and utilisation%2C Effective use of low external urea as a N source	-
Os06g0549300	573.495	863.434	234.505	38.5158	50.7614	55.5947	557.145	48.2906	3.52771	4.88966e-13	1.2455e-10	Os06g0549300	chr06	20784441	20786120	-	1572	-	Similar to reticuline oxidase.	FAD_binding_4
Os11g0707000	192.347	351.21	89.0668	11.4506	13.4087	9.5853	210.875	11.4815	4.19961	4.98989e-13	1.26008e-10	Os11g0707000	chr11	28932977	28936031	-	1486	-	Similar to Ribulose bisphosphate carboxylase/oxygenase activase%2C chloroplastic.	-
Os05g0482400	429.013	551.471	90.1942	12.4916	17.2397	15.3365	356.893	15.0226	4.56949	5.0623e-13	1.26744e-10	Os05g0482400	chr05	23728568	23738372	+	1734	-	Cytochrome P450 monooxygenase%2C Gibberellin (GA)-deactivating enzyme%2C Modulation of internode elongation	p450
Os06g0603000	2328.55	2810.69	1828.69	637.072	739.392	618.252	2322.64	664.905	1.80461	5.12375e-13	1.27195e-10	Os06g0603000	chr06	23853783	23858023	-	870	-	Heme-oxygenase%2C Phytochrome chromophore biosynthesis%2C Nitric oxide- and auxin-induced lateral root formation	-
Os05g0574100	518.539	557.509	66.5182	0	2.87329	8.62677	380.855	3.83335	6.62115	5.79959e-13	1.42762e-10	Os05g0574100	chr05	28598933	28603266	-	1224	-	Lipase%2C class 3 family protein.	Lipase_3
Os11g0156600	492.833	459.894	80.0474	0	9.57762	4.79265	344.258	4.79009	6.15475	6.20802e-13	1.51543e-10	Os11g0156600	chr11	2683005	2684962	+	465	-	Similar to H0622F05.7 protein.	TB2_DP1_HVA22
Os04g0506700	369.625	531.344	187.153	28.1061	45.0148	20.1291	362.707	31.0834	3.54442	6.44303e-13	1.5598e-10	Os04g0506700	chr04	25297169	25299569	+	2382	-	Similar to OSIGBa0145C12.7 protein.	Pkinase
novel.916	132.072	123.779	78.9199	12.4916	7.66209	11.5024	111.59	10.552	3.40807	6.71771e-13	1.61297e-10	-	chr04	12665112	12668549	+	601	-	-	-
novel.1455	690.498	1238.8	91.3216	4.16387	18.1975	14.3779	673.539	12.2464	5.77729	7.07145e-13	1.6841e-10	-	chr06	2749761	2762475	-	2747	-	PF13768:von Willebrand factor type A domain	-
Os12g0259800	827.889	1670.51	717.044	178.006	126.425	158.157	1071.82	154.196	2.79763	7.28645e-13	1.72131e-10	Os12g0259800	chr12	9073742	9077143	+	1749	-	Similar to Laccase-25.	-
Os01g0330200	1676.17	2483.63	361.904	13.5326	70.8744	53.6777	1507.23	46.0282	5.03166	7.63148e-13	1.78839e-10	Os01g0330200	chr01	12745559	12747074	-	1074	-	Peptidase C1A%2C papain family protein.	Peptidase_C1
Os04g0176200	217.166	331.084	52.9891	3.1229	5.74657	6.70971	200.413	5.19306	5.26483	8.81276e-13	2.04883e-10	Os04g0176200	chr04	5189974	5194492	-	708	-	Similar to N-methyltransferase.	-
Os06g0352200	404.194	537.382	41.7148	6.24581	6.70433	4.79265	327.764	5.91426	5.79346	9.21524e-13	2.116e-10	Os06g0352200	chr06	14347071	14348226	-	762	-	Protein of unknown function DUF679 family protein.	-
Os01g0770700	1314.52	1948.26	184.898	29.1471	45.9726	45.0509	1149.23	40.0569	4.84183	9.24618e-13	2.116e-10	Os01g0770700	chr01	32523314	32523953	+	486	-	Similar to Copper transporter 1.	-
Os02g0157600	2293.09	2771.44	321.317	23.9423	76.6209	71.8897	1795.28	57.4843	4.96387	1.08227e-12	2.45758e-10	Os02g0157600	chr02	3142202	3144660	+	413	-	Rhodanese-like domain containing protein	Rhodanese
Os02g0612900	93.9574	92.5827	65.3908	2.08194	3.83105	0	83.977	1.97099	5.41573	1.19634e-12	2.69571e-10	Os02g0612900	chr02	24152119	24153073	-	588	-	Similar to Temperature stress-induced lipocalin.	Lipocalin_2
Os02g0810900	790.661	697.389	84.5571	20.8194	15.3242	9.5853	524.202	15.2429	5.10669	1.21808e-12	2.72148e-10	Os02g0810900	chr02	34673360	34676313	+	996	-	Similar to NAC-domain containing protein 21/22 (ANAC021) (ANAC022). Splice isoform 2.	NAM
Os09g0409100	61077.6	76842.6	2381.13	155.104	211.665	159.116	46767.1	175.295	8.05952	1.22635e-12	2.72148e-10	Os09g0409100	chr09	14479033	14479842	-	363	-	Conserved hypothetical protein.	-
Os03g0673400	639.974	680.281	323.572	82.2365	103.438	66.1386	547.942	83.9378	2.70715	1.28805e-12	2.83691e-10	Os03g0673400	chr03	26602176	26602704	+	243	-	Conserved hypothetical protein.	-
novel.1924	635.542	430.711	19.1663	1.04097	1.91552	1.91706	361.806	1.62452	7.79219	1.43888e-12	3.14546e-10	-	chr08	15753008	15754201	-	640	-	-	-
Os07g0141400	84.2071	103.652	73.2828	6.24581	4.78881	9.5853	87.0474	6.87331	3.66144	1.50894e-12	3.26583e-10	Os07g0141400	chr07	2136871	2138335	-	765	-	Similar to 23 kDa polypeptide of photosystem II.	-
Os08g0560900	130.299	126.798	101.468	16.6555	4.78881	7.66824	119.522	9.70418	3.63575	1.51624e-12	3.26583e-10	Os08g0560900	chr08	28083386	28084239	-	612	-	Similar to Photosystem I reaction center subunit II%2C chloroplast precursor (Photosystem I 20 kDa subunit) (PSI-D).	-
Os07g0511100	93.071	76.4813	85.6845	0	0	0	85.079	0	8.87562	1.8366e-12	3.92697e-10	Os07g0511100	chr07	19515060	19516021	+	960	-	Hypothetical protein.	-
Os03g0103300	885.504	892.618	197.3	48.9255	48.8459	42.1753	658.474	46.6489	3.81985	1.94353e-12	4.12549e-10	Os03g0103300	chr03	219979	220919	+	555	-	Hybrid proline- or glycine-rich protein%2C Controll of low-temperature germinability%2C Pre-harvest sprouting resistance	-
Os01g0233000	1977.54	2818.74	1077.82	168.637	327.555	264.554	1958.03	253.582	2.94858	2.02312e-12	4.26355e-10	Os01g0233000	chr01	7363663	7366111	-	615	-	DREPP plasma membrane polypeptide family protein.	-
Os01g0795700	678.089	1330.37	280.729	57.2532	67.0433	50.8021	763.064	58.3662	3.70874	2.19063e-12	4.57938e-10	Os01g0795700	chr01	33703428	33703969	+	542	-	Non-protein coding transcript.	-
Os03g0142500	258.826	259.634	33.8228	3.1229	1.91552	2.87559	184.094	2.63801	6.12968	2.20426e-12	4.57938e-10	Os03g0142500	chr03	2336789	2341656	+	2085	-	Zinc finger%2C RING/FYVE/PHD-type domain containing protein.	VWA
Os10g0552600	3532.27	7197.3	2153.39	357.052	590.939	473.514	4294.32	473.835	3.17986	2.45181e-12	5.05781e-10	Os10g0552600	chr10	21690332	21691088	-	402	-	Similar to Tfm5 protein.	-
Os11g0592100	2617.51	1758.06	280.729	13.5326	70.8744	42.1753	1552.1	42.1941	5.19961	2.6085e-12	5.33476e-10	Os11g0592100	chr11	22505993	22507412	+	459	-	Similar to Barwin.	-
Os12g0629700	374.943	342.153	103.723	8.32774	15.3242	23.0047	273.607	15.5522	4.13369	2.62249e-12	5.33476e-10	Os12g0629700	chr12	26946904	26947698	-	540	-	Similar to Thaumatin-like protein precursor.	Thaumatin
Os01g0652300	638.201	721.541	77.7925	17.6965	15.3242	16.295	479.178	16.4386	4.86633	2.81274e-12	5.68232e-10	Os01g0652300	chr01	26383595	26387037	-	279	-	Similar to Phospholipase A1-II 7.	-
Os01g0639600	224.257	219.381	100.341	6.24581	20.113	7.66824	181.326	11.3423	3.99422	2.84328e-12	5.70467e-10	Os01g0639600	chr01	25681571	25682862	+	747	-	Protein of unknown function DUF1645 family protein.	-
Os01g0355250	2832.91	2104.24	92.4491	3.1229	3.83105	0.95853	1676.53	2.63749	9.31395	3.20651e-12	6.38968e-10	Os01g0355250	chr01	14280966	14282033	+	435	-	Similar to Salt stress-induced protein.	-
Os08g0445700	176.392	172.083	166.859	28.1061	44.057	27.7974	171.778	33.3202	2.36436	3.38402e-12	6.69785e-10	Os08g0445700	chr08	21722267	21726107	+	2479	-	HAD-superfamily hydrolase subfamily IIB protein.	-
Os07g0648000	297.827	308.944	98.0862	22.9013	10.5354	15.3365	234.953	16.2577	3.85825	3.66631e-12	7.20788e-10	Os07g0648000	chr07	27058971	27062284	-	2439	-	Armadillo-like helical domain containing protein.	-
novel.1421	724.181	677.262	801.601	26.0242	22.0285	103.521	734.348	50.5247	3.85975	4.34568e-12	8.48654e-10	-	chr06	23967682	23970550	+	2574	-	-	-
Os06g0481200	622.246	1038.54	29.3131	5.20484	2.87329	9.5853	563.365	5.88781	6.57937	4.39164e-12	8.5195e-10	Os06g0481200	chr06	16330562	16331320	-	757	-	Hypothetical protein.	-
Os02g0114400	358.102	559.521	137.546	12.4916	30.6484	24.9218	351.723	22.6873	3.9519	4.68598e-12	9.03068e-10	Os02g0114400	chr02	777582	778268	-	687	-	Similar to glycerol-3-phosphate acyltransferase 8.	-
novel.2174	85.0935	167.051	60.8811	3.1229	5.74657	4.79265	104.342	4.55404	4.51208	5.01095e-12	9.53506e-10	-	chr10	5821187	5822772	+	1358	-	PF01657:Salt stress response/antifungal	-
Os05g0424300	946.665	1525.6	579.498	130.121	184.848	129.402	1017.25	148.124	2.77971	5.0128e-12	9.53506e-10	Os05g0424300	chr05	20792533	20794252	-	1560	-	Cytochrome P450 family protein.	p450
Os11g0149900	616.042	863.434	207.447	42.6797	58.4235	28.7559	562.307	43.2864	3.69968	6.2818e-12	1.18718e-09	Os11g0149900	chr11	2321650	2323268	+	1524	-	PAN-like%2C type 2 domain containing protein.	B_lectin
Os02g0667500	866.89	1409.87	224.358	31.229	56.5079	56.5533	833.707	48.0968	4.11466	6.43913e-12	1.20911e-09	Os02g0667500	chr02	27103466	27105886	+	1051	-	Similar to tetracycline transporter protein.	-
Os04g0659300	1246.27	797.016	157.84	46.8436	21.0708	16.295	733.707	28.0698	4.71114	6.56796e-12	1.22545e-09	Os04g0659300	chr04	33641298	33642277	+	777	-	Receptor-like protein%2C Root development%2C Salt stress response%2C Regulation of iron acquisition	-
Os08g0104600	58.5018	80.5067	68.7731	1.04097	1.91552	3.83412	69.2605	2.26354	4.9189	6.70147e-12	1.24244e-09	Os08g0104600	chr08	241783	242628	-	420	-	Ferredoxin I%2C chloroplast precursor (Anti-disease protein 1).	Fer2
Os08g0189600	1300.34	2535.96	476.902	56.2123	119.72	111.189	1437.73	95.7073	3.9084	7.30258e-12	1.34537e-09	Os08g0189600	chr08	5242497	5243656	+	678	-	Germin-like protein 8-7%2C Disease resistance	-
Os03g0194600	385.58	427.692	192.79	41.6387	60.339	34.5071	335.354	45.4949	2.88219	9.23203e-12	1.66935e-09	Os03g0194600	chr03	4913314	4914063	+	582	-	Protein of unknown function DUF568%2C DOMON-like domain containing protein.	-
Os09g0513200	2886.09	3750.61	555.822	68.7039	190.595	101.604	2397.51	120.301	4.31641	9.89345e-12	1.76713e-09	Os09g0513200	chr09	19971392	19975282	-	1047	-	Similar to Solute carrier family 35%2C member F1.	-
Os02g0759400	254.394	227.431	55.244	7.28678	6.70433	10.5438	179.023	8.17831	4.45222	1.03147e-11	1.83121e-09	Os02g0759400	chr02	31967805	31969537	+	1314	-	Zinc finger%2C RING/FYVE/PHD-type domain containing protein.	-
novel.2513	532.721	768.839	21.4211	2.08194	5.74657	5.75118	440.994	4.52656	6.60051	1.14257e-11	2.01623e-09	-	chr11	9719724	9724239	-	3640	-	-	-
novel.1591	185.256	135.855	343.865	4.16387	2.87329	19.1706	221.659	8.73592	4.65872	1.25726e-11	2.1922e-09	-	chr07	5195034	5200475	+	5122	-	PF13976:GAG-pre-integrase domain|PF00665:Integrase core domain|PF07727:Reverse transcriptase (RNA-dependent DNA polymerase)|PF00098:Zinc knuckle|PF14223:gag-polypeptide of LTR copia-type	RVT_2
Os06g0244000	2797.45	3513.11	692.241	208.194	218.37	169.66	2334.27	198.741	3.55417	1.32087e-11	2.28948e-09	Os06g0244000	chr06	7480272	7482194	-	1200	-	Similar to anthranilic acid methyltransferase 3.	-
novel.1429	212.734	233.469	39.46	1.04097	1.91552	0	161.888	0.985497	7.36235	1.44076e-11	2.46807e-09	-	chr06	26090327	26092115	+	985	-	PF00067:Cytochrome P450	p450
Os03g0223400	37406.6	40679	4015.9	525.689	1619.58	924.023	27367.2	1023.1	4.74138	1.74948e-11	2.9795e-09	Os03g0223400	chr03	6457915	6462146	-	1074	-	Cytosolic glutamine synthetase%2C Ammonium assimilation	-
Os07g0148200	551.335	778.902	264.945	80.1545	35.4372	34.5071	531.728	50.0329	3.41253	1.77957e-11	3.01323e-09	Os07g0148200	chr07	2488798	2490401	+	1434	-	Similar to Flavonol 3-O-glucosyltransferase (EC 2.4.1.91) (UDP-glucose flavonoid 3-O-glucosyltransferase) (Bronze-1) (Bz-McC allele).	UDPGT
Os03g0190300	691.385	767.832	211.956	33.311	68.0011	45.0509	557.058	48.7877	3.51246	1.96267e-11	3.30416e-09	Os03g0190300	chr03	4702183	4705151	-	1875	-	Similar to protein binding protein.	-
Os07g0448600	4640.26	5127.27	5888.55	1617.66	2083.13	1447.38	5218.69	1716.06	1.60449	2.02075e-11	3.3825e-09	Os07g0448600	chr07	15377040	15378085	-	727	-	Hypothetical protein.	-
Os03g0320100	6685.16	9189.84	1439.73	296.676	514.318	398.748	5771.57	403.247	3.83915	2.24221e-11	3.73188e-09	Os03g0320100	chr03	11549564	11551862	-	822	-	Alpha-L-arabinofuranosidase%2C C-terminal domain containing protein.	-
Os11g0649400	730.386	1035.52	170.242	12.4916	46.9303	30.673	645.382	30.0316	4.42352	2.34141e-11	3.87497e-09	Os11g0649400	chr11	25886463	25887391	-	516	-	Similar to Plant integral membrane protein TIGR01569 containing protein%2C expressed.	-
Os12g0571000	15077.5	13519.1	421.658	35.3929	39.2682	51.7606	9672.75	42.1406	7.84241	2.47957e-11	4.05776e-09	Os12g0571000	chr12	23512501	23513406	+	231	-	Metallothionein-like protein type 1.	-
Os08g0190100	1617.66	2103.24	219.848	62.4581	77.5787	41.2168	1313.58	60.4179	4.4426	2.73203e-11	4.44608e-09	Os08g0190100	chr08	5264245	5265340	+	675	-	Germin-like protein 8-11%2C Disease resistance	-
Os11g0593000	334.169	345.172	43.9697	3.1229	8.61986	8.62677	241.104	6.78984	5.14472	3.12166e-11	5.05209e-09	Os11g0593000	chr11	22569981	22576763	-	1608	-	Phosphoesterase family protein.	Phosphoesterase
Os11g0482200	542.471	707.452	67.6457	2.08194	13.4087	14.3779	439.19	9.95618	5.45759	3.27753e-11	5.2752e-09	Os11g0482200	chr11	16937493	16938495	-	435	-	Pathogenic type III effector avirulence factor Avr cleavage site domain containing protein.	-
Os01g0216000	545.13	6170.84	2413.82	153.022	89.0719	157.199	3043.26	133.098	4.51516	3.47685e-11	5.56543e-09	Os01g0216000	chr01	6340836	6344286	+	1194	-	Lipase%2C GDSL domain containing protein.	Lipase_GDSL
Os03g0318400	223.37	217.368	85.6845	14.5736	22.0285	13.4194	175.474	16.6738	3.39578	3.50029e-11	5.5725e-09	Os03g0318400	chr03	11467636	11469150	+	1305	-	Peptidase A1 domain containing protein.	-
Os05g0181700	240.212	243.533	188.28	38.5158	63.2123	42.1753	224.008	47.9678	2.22239	3.57344e-11	5.65821e-09	Os05g0181700	chr05	4926710	4927411	+	525	-	Conserved hypothetical protein.	-
Os05g0460000	4057.01	4434.91	4084.67	1563.53	1783.35	1256.63	4192.2	1534.51	1.44994	3.65855e-11	5.76182e-09	Os05g0460000	chr05	22599462	22602556	-	1941	-	Similar to 70 kDa heat shock cognate protein 1.	HSP70
Os06g0561000	1760.37	2038.83	1528.79	284.184	563.164	409.292	1776	418.88	2.08366	4.15355e-11	6.50641e-09	Os06g0561000	chr06	21478477	21482381	+	927	-	Myo-inositol oxygenase%2C Drought stress tolerance	-
novel.1348	232.234	161.013	21.4211	0	0	0	138.223	0	9.57656	4.26785e-11	6.64991e-09	-	chr06	3470453	3472602	+	1974	-	-	-
Os02g0184900	6577.02	7715.56	2317.99	557.959	915.62	592.372	5536.86	688.65	3.0072	4.42488e-11	6.8581e-09	Os02g0184900	chr02	4740049	4743113	+	1545	-	Cytochrome P450 family protein.	p450
Os03g0327100	1123.06	1256.91	160.095	46.8436	54.5924	35.4656	846.688	45.6339	4.21399	4.90112e-11	7.51668e-09	Os03g0327100	chr03	11937445	11939473	-	1077	-	Similar to CUC1.	NAM
Os06g0475400	665.68	853.371	400.237	108.261	134.087	143.779	639.762	128.709	2.31333	5.09557e-11	7.7742e-09	Os06g0475400	chr06	15968621	15973950	-	1605	-	Glycosyltransferase AER61%2C uncharacterized domain containing protein.	-
Os05g0495900	1478.5	1988.52	1219.88	405.977	512.403	383.412	1562.3	433.931	1.84814	5.14148e-11	7.8036e-09	Os05g0495900	chr05	24371216	24374660	+	1053	-	Similar to Beta-1%2C3-glucanase precursor (Fragment).	Glyco_hydro_17
Os12g0291100	101.935	88.5574	47.352	5.20484	1.91552	4.79265	79.2814	3.971	4.32919	5.41508e-11	8.17649e-09	Os12g0291100	chr12	11262587	11263636	+	809	-	Similar to Petunia ribulose 1%2C5-bisphosphate carboxylase small subunit mRNA (clone pSSU 51)%2C partial cds. (Fragment).	-
Os09g0409000	210.075	233.469	36.0777	0	4.78881	1.91706	159.874	2.23529	6.14083	5.5462e-11	8.33153e-09	Os09g0409000	chr09	14473052	14474028	-	381	-	Conserved hypothetical protein.	-
Os06g0692500	374.057	450.837	24.8034	6.24581	3.83105	0.95853	283.233	3.67846	6.27668	5.61705e-11	8.39491e-09	Os06g0692500	chr06	28888959	28892150	-	3192	-	Hypothetical conserved gene.	Pkinase
Os08g0189850	329.737	418.635	72.1554	11.4506	12.4509	20.1291	273.509	14.6769	4.21895	5.83586e-11	8.63383e-09	Os08g0189850	chr08	5254364	5255230	+	675	-	Germin-like protein 8-9%2C Disease resistance	-
Os11g0171300	250.849	330.077	167.987	41.6387	23.944	46.968	249.638	37.5169	2.73576	5.90656e-11	8.69451e-09	Os11g0171300	chr11	3488768	3491609	-	1167	-	Fructose-bisphosphate aldolase%2C chloroplast precursor (EC 4.1.2.13) (ALDP).	-
Os10g0491000	762.296	721.541	237.887	61.4171	80.452	67.0971	573.908	69.6554	3.04271	6.10174e-11	8.93691e-09	Os10g0491000	chr10	18640397	18641882	+	690	-	Plant Basic Secretory Protein family protein.	-
novel.1675	358.102	394.483	145.438	31.229	39.2682	44.0924	299.341	38.1966	2.9701	6.1528e-11	8.96686e-09	-	chr07	2131162	2133611	-	2320	-	PF07714:Protein tyrosine kinase	Pkinase_Tyr
Os05g0375400	2812.52	3658.02	2140.99	419.51	756.632	711.229	2870.51	629.124	2.18969	6.69152e-11	9.70369e-09	Os05g0375400	chr05	18106229	18110985	-	1005	-	Beta-glucanase precursor.	Glyco_hydro_17
Os03g0629800	57.6154	39.247	314.552	0	0	0	137.138	0	9.56255	7.42787e-11	1.07185e-08	Os03g0629800	chr03	24046131	24047194	+	330	-	Conserved hypothetical protein.	-
novel.548	58.5018	41.2597	240.142	0	0	0	113.301	0	9.28677	7.86381e-11	1.12919e-08	-	chr02	18179686	18181714	-	1306	-	-	-
Os03g0102700	3097.94	5334.57	599.792	189.456	144.622	211.835	3010.77	181.971	4.04844	8.20058e-11	1.1718e-08	Os03g0102700	chr03	189695	191268	+	840	-	Similar to Expansin-B7.	-
Os01g0800500	239.326	382.407	41.7148	8.32774	1.91552	6.70971	221.149	5.65099	5.29691	8.27533e-11	1.1719e-08	Os01g0800500	chr01	33897380	33904345	+	1893	-	Purple acid phosphatase%2C N-terminal domain containing protein.	Metallophos
Os11g0186900	820.798	748.712	68.7731	10.4097	20.113	23.9632	546.094	18.162	4.90841	8.28126e-11	1.1719e-08	Os11g0186900	chr11	4415933	4418435	-	930	-	ACC oxidase%2C Ethylene biosynthesis	2OG-FeII_Oxy
Os07g0635200	474.219	492.097	126.272	19.7784	41.1838	18.2121	364.196	26.3914	3.78578	8.37994e-11	1.17896e-08	Os07g0635200	chr07	26367250	26368932	+	1563	-	Cytochrome P450%2C E-class%2C group I domain containing protein.	p450
Os03g0836800	436.991	594.743	447.589	113.466	48.8459	105.438	493.108	89.2499	2.46708	8.41168e-11	1.17896e-08	Os03g0836800	chr03	35161307	35163174	+	831	-	Similar to IAA-amino acid hydrolase 1 (EC 3.5.1.-).	Peptidase_M20
Os05g0415800	803.07	1158.29	377.688	91.6052	108.227	132.277	779.683	110.703	2.81606	8.67923e-11	1.20493e-08	Os05g0415800	chr05	20325340	20328408	+	1545	-	Similar to Cytochrome P450 CYP51H10.	p450
Os06g0726100	265.917	189.191	89.0668	21.8603	18.1975	18.2121	181.392	19.4233	3.22649	1.00702e-10	1.38491e-08	Os06g0726100	chr06	30887215	30888383	+	963	-	Similar to Seed chitinase-c.	-
Os07g0539300	3288.51	4066.59	1310.07	182.169	482.712	208.001	2888.39	290.961	3.31117	1.11555e-10	1.527e-08	Os07g0539300	chr07	21238284	21241263	-	1734	-	Glycoside hydrolase%2C family 17 protein.	Glyco_hydro_17
Os12g0528100	295.168	470.964	67.6457	11.4506	19.1552	10.5438	277.926	13.7166	4.33995	1.17335e-10	1.59125e-08	Os12g0528100	chr12	20828974	20831442	+	2469	-	Armadillo-like helical domain containing protein.	-
Os03g0592500	318.214	420.647	139.801	27.0652	2.87329	12.4609	292.888	14.1331	4.38066	1.19641e-10	1.61505e-08	Os03g0592500	chr03	22000043	22001240	+	792	-	Similar to Photosystem II type II chlorophyll a/b binding protein (Fragment).	-
Os11g0591800	1037.96	942.935	264.945	40.5977	84.283	80.5165	748.615	68.4658	3.45006	1.23127e-10	1.65447e-08	Os11g0591800	chr11	22498563	22500355	+	477	-	Barwin domain containing protein.	-
Os12g0432600	235.78	238.501	68.7731	5.20484	17.2397	6.70971	181.018	9.71809	4.21513	1.26825e-10	1.69639e-08	Os12g0432600	chr12	13982073	13982902	+	558	-	Zinc finger%2C RING/FYVE/PHD-type domain containing protein.	-
Os06g0200800	345.692	316.995	110.488	23.9423	25.8596	33.5485	257.725	27.7835	3.21379	1.277e-10	1.70033e-08	Os06g0200800	chr06	5090957	5092120	+	411	-	Conserved hypothetical protein.	-
novel.2367	453.832	394.483	145.438	15.6145	43.0993	30.673	331.251	29.7956	3.47277	1.30321e-10	1.72162e-08	-	chr11	2685485	2687873	+	827	-	-	-
Os07g0577600	102.821	117.741	59.7537	3.1229	6.70433	10.5438	93.4387	6.79036	3.77426	1.30475e-10	1.72162e-08	Os07g0577600	chr07	23357777	23359442	+	890	-	Similar to Chlorophyll a-b binding protein.	-
Os09g0481200	304.032	235.482	201.81	63.499	68.9589	57.5118	247.108	63.3232	1.96592	1.32675e-10	1.7428e-08	Os09g0481200	chr09	18469730	18470397	+	492	-	Similar to photosystem I reaction center subunit V.	-
Os01g0198900	230.462	214.349	28.1857	5.20484	2.87329	3.83412	157.665	3.97075	5.31762	1.35778e-10	1.7756e-08	Os01g0198900	chr01	5373630	5374681	+	651	-	Polyketide cyclase/dehydrase domain containing protein.	-
Os01g0571166	145.368	173.089	38.3325	0	3.83105	3.83412	118.93	2.55506	5.52097	1.36911e-10	1.78246e-08	Os01g0571166	chr01	21925151	21927844	-	336	-	Similar to gibberellin responsive1.	-
Os07g0126500	67.3657	90.57	50.7342	1.04097	4.78881	0.95853	69.5567	2.26277	4.92822	1.3754e-10	1.78273e-08	Os07g0126500	chr07	1401708	1402384	+	519	-	Allergen V5/Tpx-1 related family protein.	SCP
Os01g0214800	4728.9	5487.54	2455.54	640.195	1054.5	736.151	4223.99	810.281	2.38208	1.40893e-10	1.81641e-08	Os01g0214800	chr01	6278520	6283559	+	1265	-	Lipase%2C GDSL domain containing protein.	-
Os01g0915900	2964.09	4655.3	397.982	62.4581	172.397	107.355	2672.46	114.07	4.54979	1.41379e-10	1.81641e-08	Os01g0915900	chr01	39918940	39920664	-	846	-	Conserved hypothetical protein.	-
Os05g0135400	1423.54	1403.84	118.38	23.9423	40.226	49.8436	981.92	38.0039	4.69062	1.46831e-10	1.87822e-08	Os05g0135400	chr05	2073613	2075302	+	495	-	Plant peroxidase domain containing protein.	-
Os04g0480700	141.823	206.298	33.8228	1.04097	1.91552	0	127.315	0.985497	7.01573	1.51367e-10	1.92783e-08	Os04g0480700	chr04	24049070	24051142	-	1536	-	Cytochrome P450 family protein.	p450
Os01g0638600	705.567	1028.47	767.778	192.579	289.244	215.669	833.939	232.497	1.84216	1.54552e-10	1.95987e-08	Os01g0638600	chr01	25615791	25617367	+	1491	-	UDP-glucose-dependent glycosyltransferase	UDPGT
Os05g0560000	70.0249	59.3737	75.5377	7.28678	7.66209	3.83412	68.3121	6.261	3.45078	1.60285e-10	2.01681e-08	Os05g0560000	chr05	27878662	27879543	+	429	-	Photosystem I reaction center subunit VI%2C chloroplast precursor (PSI- H) (Light-harvesting complex I 11 kDa protein) (GOS5 protein).	-
Os02g0767200	719.749	700.408	120.635	26.0242	44.057	18.2121	513.597	29.4311	4.12517	1.6042e-10	2.01681e-08	Os02g0767200	chr02	32300533	32303982	-	1449	-	Lipase%2C class 3 family protein.	Lipase_3
novel.551	959.075	1100.93	330.336	84.3184	106.312	119.816	796.78	103.482	2.94473	1.71758e-10	2.13913e-08	-	chr02	19405119	19410950	-	2905	-	PF00005:ABC transporter|PF01061:ABC-2 type transporter|PF08370:Plant PDR ABC transporter associated	ABC2_membrane
Os05g0562800	438.763	546.439	83.4296	2.08194	14.3664	18.2121	356.211	11.5535	4.94084	1.7234e-10	2.13913e-08	Os05g0562800	chr05	27989751	27990665	-	748	-	Protein of unknown function DUF679 family protein.	-
Os02g0620500	240.212	220.387	27.0583	0	0.957762	3.83412	162.552	1.59729	6.64816	1.81813e-10	2.24719e-08	Os02g0620500	chr02	24683709	24685205	+	1497	-	Similar to Ammonium transporter Amt1%3B2 (Fragment).	Ammonium_transp
Os12g0568200	20676	18361.6	708.025	90.5642	104.396	87.2262	13248.5	94.0622	7.13797	1.85643e-10	2.27533e-08	Os12g0568200	chr12	23383189	23384177	-	240	-	Metallothionein-like protein type 1.	-
Os05g0528500	101.049	161.013	23.676	0	0	0	95.246	0	9.03916	1.90168e-10	2.32108e-08	Os05g0528500	chr05	26257051	26257809	-	447	-	Conserved hypothetical protein.	-
Os03g0129300	116.117	118.747	55.244	7.28678	2.87329	9.5853	96.7028	6.58179	3.88089	1.96618e-10	2.38984e-08	Os03g0129300	chr03	1662306	1665491	+	1337	-	Similar to Glyceraldehyde-3-phosphate dehydrogenase (EC 1.2.1.13) (Fragment).	-
Os03g0734100	719.749	743.68	225.486	29.1471	69.9166	64.2215	562.972	54.4284	3.36948	2.01277e-10	2.43637e-08	Os03g0734100	chr03	30074926	30075707	+	249	-	Conserved hypothetical protein.	-
Os06g0226050	227.802	264.666	16.9114	1.04097	0.957762	1.91706	169.793	1.30526	7.01938	2.08257e-10	2.51048e-08	Os06g0226050	chr06	6522344	6523338	+	438	-	Similar to Salt-stress induced protein (Salt protein).	-
Os04g0414700	58.5018	61.3863	64.2634	0	2.87329	0.95853	61.3838	1.27727	5.55399	2.16817e-10	2.60296e-08	Os04g0414700	chr04	20496054	20497009	+	429	-	Photosystem I PsaO domain containing protein.	-
Os12g0410050	175.505	167.051	213.084	39.5568	24.9018	47.9265	185.214	37.4617	2.30554	2.232e-10	2.65781e-08	Os12g0410050	chr12	12449549	12450779	-	228	-	Hypothetical conserved gene.	-
Os03g0168300	174.619	239.507	28.1857	4.16387	2.87329	4.79265	147.437	3.94327	5.22658	2.27799e-10	2.70159e-08	Os03g0168300	chr03	3683172	3685295	-	843	-	Protein of unknown function DUF1997 domain containing protein.	-
Os07g0442900	2667.15	2926.42	543.42	124.916	228.905	90.1018	2045.66	147.974	3.7891	2.39271e-10	2.8262e-08	Os07g0442900	chr07	14988874	14990789	+	624	-	Uncharacterised protein family UPF0497%2C trans-membrane plant subgroup domain containing protein.	-
Os06g0169001	9289.38	7018.17	171.369	5.20484	25.8596	10.5438	5492.97	13.8694	8.62821	2.49469e-10	2.92307e-08	Os06g0169001	chr06	3474629	3476370	+	420	-	GOS9 protein.	-
Os09g0322500	1240.06	1478.3	198.427	68.7039	73.7477	46.968	972.264	63.1398	3.94515	2.53311e-10	2.95589e-08	Os09g0322500	chr09	9399112	9402405	+	2148	-	Hypothetical conserved gene.	-
Os02g0182300	366.079	443.793	118.38	16.6555	5.74657	30.673	309.417	17.6917	4.12859	2.55296e-10	2.95589e-08	Os02g0182300	chr02	4594375	4595386	-	585	-	Hypothetical conserved gene.	-
Os02g0543000	7417.32	7800.09	1836.58	383.076	766.209	561.699	5684.66	570.328	3.31714	2.71866e-10	3.1268e-08	Os02g0543000	chr02	20165664	20166649	-	337	-	Abscisic stress ripening protein 1.	-
Os03g0279700	231.348	390.457	46.2245	7.28678	11.4931	2.87559	222.677	7.2185	4.94772	2.72193e-10	3.1268e-08	Os03g0279700	chr03	9524919	9525850	-	576	-	Similar to ZPT2-12.	-
Os01g0836600	231.348	451.844	45.0971	1.04097	8.61986	7.66824	242.763	5.77635	5.3845	2.75987e-10	3.15801e-08	Os01g0836600	chr01	35861267	35863888	+	2250	-	ABC transporter-like domain containing protein.	ABC_tran
Os02g0562600	1395.18	1879.83	195.045	38.5158	60.339	82.4336	1156.69	60.4295	4.25805	2.8938e-10	3.29837e-08	Os02g0562600	chr02	21330472	21335235	-	633	-	Similar to Seven trans-membrane protein (Fragment).	-
Os04g0352400	1012.26	1107.97	542.293	186.333	135.044	220.462	887.508	180.613	2.2973	2.99673e-10	3.38932e-08	Os04g0352400	chr04	16813905	16817974	-	1758	-	Peptidyl-prolyl cis-trans isomerase%2C FKBP-type domain containing protein.	FKBP_C
Os02g0734600	1483.82	1575.92	1064.29	310.208	434.824	460.094	1374.68	401.709	1.77471	3.13238e-10	3.52911e-08	Os02g0734600	chr02	30642392	30654596	+	1122	-	Similar to EFA27 for EF hand%2C abscisic acid%2C 27kD.	-
Os04g0447700	437.877	461.907	124.017	23.9423	44.057	24.9218	341.267	30.9737	3.46129	3.15031e-10	3.53571e-08	Os04g0447700	chr04	22323860	22326881	+	1074	-	Similar to Polyketide reductase.	Aldo_ket_red
Os05g0456900	313.782	265.672	134.164	18.7374	36.395	38.3412	237.873	31.1579	2.93084	3.17727e-10	3.55236e-08	Os05g0456900	chr05	22436486	22437469	-	273	-	Conserved hypothetical protein.	-
Os03g0146100	22592.3	36912.3	27468.6	9669.55	10058.4	9301.57	28991.1	9676.51	1.58304	3.19249e-10	3.5558e-08	Os03g0146100	chr03	2562812	2564646	-	753	-	Tonoplast intrinsic protein (Tonoplast water channel).	-
novel.201	263.258	285.799	14.6566	3.1229	1.91552	1.91706	187.904	2.3185	6.3477	3.22976e-10	3.58369e-08	-	chr01	6395429	6397426	-	1903	-	PF08246:Cathepsin propeptide inhibitor domain (I29)|PF00112:Papain family cysteine protease	Peptidase_C1
Os11g0664000	102.821	122.773	37.2051	1.04097	2.87329	0	87.5997	1.30475	6.06464	3.29683e-10	3.63081e-08	Os11g0664000	chr11	26741921	26743907	+	1632	-	Serine/threonine protein kinase domain containing protein.	Pkinase
Os06g0692100	1845.47	2371.93	900.815	225.89	374.485	277.015	1706.07	292.463	2.54425	3.29702e-10	3.63081e-08	Os06g0692100	chr06	28867535	28870804	-	3144	-	Protein kinase%2C catalytic domain domain containing protein.	LRRNT_2
Os03g0762300	1056.58	954.004	417.148	56.2123	144.622	111.189	809.243	104.008	2.95917	3.34686e-10	3.67189e-08	Os03g0762300	chr03	31526726	31528248	+	1005	-	Similar to Peroxidase 51 precursor (EC 1.11.1.7) (Atperox P51) (ATP37).	-
Os05g0366600	405.081	268.691	186.026	9.36871	44.057	23.0047	286.599	25.4768	3.48843	3.70734e-10	4.03714e-08	Os05g0366600	chr05	17594979	17600507	+	1602	-	Similar to Hydroxyisourate hydrolase.	Glyco_hydro_1
Os03g0362200	189.688	196.235	34.9503	7.28678	3.83105	5.75118	140.291	5.623	4.64675	3.72351e-10	4.03973e-08	Os03g0362200	chr03	14094733	14097954	+	2559	-	Armadillo-like helical domain containing protein.	-
Os10g0377000	551.335	969.099	77.7925	13.5326	31.6061	17.2535	532.742	20.7974	4.67763	3.78697e-10	4.09342e-08	Os10g0377000	chr10	12021772	12024125	+	627	-	Conserved hypothetical protein.	-
Os08g0398300	2069.72	2084.12	1124.05	469.477	489.416	407.375	1759.29	455.423	1.95001	3.87283e-10	4.17084e-08	Os08g0398300	chr08	18993292	18998956	+	2874	-	ABC transporter-like domain containing protein.	ABC_tran
Os12g0154900	365.193	335.109	22.5486	4.16387	3.83105	7.66824	240.95	5.22105	5.52668	3.97254e-10	4.24894e-08	Os12g0154900	chr12	2696407	2697214	-	690	-	Germin-like protein 12-3%2C Disease resistance	-
Os12g0471100	2287.77	2848.93	328.081	88.4823	141.749	115.024	1821.6	115.085	3.98428	3.97436e-10	4.24894e-08	Os12g0471100	chr12	16909020	16910848	+	1587	-	Similar to ATPase 2.	AAA
Os11g0126900	69.1385	78.494	129.654	3.1229	4.78881	11.5024	92.4289	6.47136	3.82507	4.10415e-10	4.37174e-08	Os11g0126900	chr11	1233932	1235977	+	516	-	NAC-domain protein%2C Drought tolerance	NAM
Os01g0337500	122.322	113.716	34.9503	1.04097	0	2.87559	90.3293	1.30552	6.10905	4.12586e-10	4.37895e-08	Os01g0337500	chr01	13237248	13246058	+	2322	-	Similar to H+-pyrophosphatase (Fragment).	-
Os08g0203300	286.304	492.097	55.244	10.4097	17.2397	10.5438	277.882	12.7311	4.44714	4.39542e-10	4.6482e-08	Os08g0203300	chr08	5998167	6005500	+	1254	-	Similar to SHR5-receptor-like kinase (Fragment).	-
Os05g0119200	1537.89	1291.13	1273.99	517.361	590.939	442.841	1367.67	517.047	1.40358	4.46556e-10	4.70538e-08	Os05g0119200	chr05	997541	999169	-	513	-	Similar to EST C27893 corresponds to a region of the predicated gene.	-
Os09g0553900	69.1385	110.697	60.8811	7.28678	9.57762	7.66824	80.2388	8.17754	3.29298	4.56115e-10	4.76612e-08	Os09g0553900	chr09	21945942	21948965	+	2652	-	Conserved hypothetical protein.	-
Os08g0557800	1606.14	2112.29	2083.49	638.113	794.942	741.902	1933.97	724.986	1.41517	4.57616e-10	4.76612e-08	Os08g0557800	chr08	27916313	27922609	+	1530	-	Similar to Fatty acyl coA reductase.	NAD_binding_4
Os08g0345500	126.754	432.723	39.46	1.04097	0.957762	6.70971	199.646	2.90281	6.09419	4.92943e-10	5.10239e-08	Os08g0345500	chr08	15642407	15645945	-	3441	-	Similar to Cellulose synthase-like protein D3.	-
Os07g0690900	336.829	422.66	172.496	34.3519	61.2968	46.0094	310.662	47.2194	2.71709	5.04326e-10	5.20184e-08	Os07g0690900	chr07	29382741	29385022	-	2028	-	Glycosyl-phosphatidyl inositol-anchored%2C plant domain containing protein.	-
Os02g0242900	400.649	540.401	96.9588	26.0242	24.9018	7.66824	346.003	19.5314	4.14934	5.25283e-10	5.39899e-08	Os02g0242900	chr02	8076332	8077510	-	1139	-	Similar to hydroquinone glucosyltransferase.	UDPGT
Os05g0135450	1349.97	1338.42	126.272	19.7784	58.4235	40.2583	938.223	39.4867	4.56945	5.69206e-10	5.82998e-08	Os05g0135450	chr05	2074574	2075038	-	463	-	Hypothetical protein.	-
Os05g0582000	229.575	394.483	268.328	72.8678	77.5787	55.5947	297.462	68.6804	2.11479	5.91418e-10	6.03638e-08	Os05g0582000	chr05	28957544	28958711	-	894	-	Plant Basic Secretory Protein domain containing protein.	-
Os03g0365850	430.786	545.433	89.0668	17.6965	12.4509	32.59	355.095	20.9125	4.08546	5.95044e-10	6.0523e-08	Os03g0365850	chr03	14294560	14295336	+	567	-	Lipase%2C GDSL domain containing protein.	-
Os12g0437800	1447.48	1293.14	337.101	45.8026	129.298	90.1018	1025.91	88.4008	3.53605	6.25489e-10	6.33995e-08	Os12g0437800	chr12	14411366	14412019	-	198	-	Similar to MPI.	-
Os01g0816600	1733.78	1901.97	135.291	36.4339	75.6632	41.2168	1257.01	51.1046	4.62	6.427e-10	6.49193e-08	Os01g0816600	chr01	34738566	34744023	+	2808	-	Similar to predicted protein.	Pkinase_Tyr
Os11g0255500	461.81	307.938	45.0971	9.36871	12.4509	13.4194	271.615	11.7463	4.53063	6.6605e-10	6.70468e-08	Os11g0255500	chr11	8387770	8389759	-	1080	-	Similar to Allyl alcohol dehydrogenase%3B NADP-dependent oxidoreductase-like protein.	ADH_zinc_N
Os01g0201100	867.777	825.193	146.566	16.6555	58.4235	29.7144	613.179	34.9311	4.1323	6.85633e-10	6.87817e-08	Os01g0201100	chr01	5507567	5509494	+	1443	-	Similar to xylosyltransferase oxt.	-
Os09g0528700	182.597	219.381	69.9005	4.16387	10.5354	17.2535	157.293	10.6509	3.87869	7.26477e-10	7.23833e-08	Os09g0528700	chr09	20691369	20693116	+	1662	-	Similar to Cytochrome p450 (CYP78A9).	p450
Os06g0323100	3080.21	2792.58	1437.47	537.139	652.236	454.343	2436.75	547.906	2.15312	7.33315e-10	7.2817e-08	Os06g0323100	chr06	12604824	12606640	+	1077	-	Similar to H1005F08.18 protein.	-
Os03g0115800	101.935	37.2343	42.8423	0	0	0	60.6705	0	8.39006	7.86628e-10	7.78469e-08	Os03g0115800	chr03	887193	888623	-	651	-	Conserved hypothetical protein.	-
Os09g0491740	695.817	661.161	240.142	70.7858	93.8607	77.6409	532.373	80.7625	2.72095	8.08933e-10	7.97848e-08	Os09g0491740	chr09	18978153	18983471	-	1140	-	Auxin efflux carrier domain containing protein.	-
Os02g0640500	59.3882	112.709	58.6262	4.16387	4.78881	0	76.9079	2.98423	4.69656	8.38626e-10	8.24358e-08	Os02g0640500	chr02	25723956	25726080	-	2025	-	Lectin receptor-like kinase%2C Mediation of salt sensitivity%2C Regulation of ethylene homeostasis	Pkinase
Os01g0880100	46.9787	39.247	57.4988	0	0	0	47.9082	0	8.04564	8.74985e-10	8.57222e-08	Os01g0880100	chr01	38191821	38192525	-	495	-	Conserved hypothetical protein.	-
Os12g0151000	205.643	250.577	55.244	11.4506	6.70433	0.95853	170.488	6.37117	4.75257	8.81493e-10	8.60719e-08	Os12g0151000	chr12	2535927	2538830	+	1338	-	Similar to Purple acid phosphatase.	Metallophos
Os04g0401700	13045.9	18055.6	1600.95	548.59	830.38	558.823	10900.8	645.931	4.0769	8.95376e-10	8.7137e-08	Os04g0401700	chr04	19886674	19892355	+	2479	-	Potassium transporter%2C Potassium mediated growth%2C Salt tolerance	K_trans
Os01g0957500	227.802	330.077	126.272	26.0242	39.2682	35.4656	228.051	33.586	2.76259	9.19723e-10	8.92101e-08	Os01g0957500	chr01	42206312	42208293	-	417	-	Hypothetical protein.	p450
Os02g0706900	886.391	1384.71	69.9005	15.6145	31.6061	32.59	780.335	26.6036	4.87328	9.22838e-10	8.92168e-08	Os02g0706900	chr02	29224218	29226240	-	1020	-	Alpha/beta hydrolase family protein.	Abhydrolase_1
Os10g0442400	749	716.509	172.496	45.8026	69.9166	46.968	546.002	54.2291	3.33179	9.27593e-10	8.93815e-08	Os10g0442400	chr10	15893749	15902924	-	1494	-	Similar to UDP-glucoronosyl and UDP-glucosyl transferase family protein%2C expressed.	UDPGT
Os06g0338200	609.837	879.536	65.3908	21.8603	24.9018	23.9632	518.254	23.5751	4.45834	1.02621e-09	9.82381e-08	Os06g0338200	chr06	13476487	13485051	+	2097	-	Copper amine oxidase family protein.	-
Os10g0401000	168.414	197.241	90.1942	26.0242	24.9018	19.1706	151.95	23.3655	2.70392	1.0481e-09	9.98331e-08	Os10g0401000	chr10	13552894	13553361	-	243	-	Conserved hypothetical protein.	-
Os03g0189600	258.826	252.59	82.3022	24.9832	7.66209	14.3779	197.906	15.6744	3.66469	1.04969e-09	9.98331e-08	Os03g0189600	chr03	4682354	4685319	-	1140	-	Similar to Alcohol dehydrogenase.	ADH_zinc_N
Os06g0692600	855.367	1598.06	394.6	114.506	144.622	89.1433	949.341	116.091	3.03181	1.11e-09	1.04892e-07	Os06g0692600	chr06	28898441	28901943	-	3201	-	Protein kinase%2C core domain containing protein.	LRRNT_2
Os01g0850800	1939.42	1906	165.732	21.8603	89.0719	22.0462	1337.05	44.3261	4.91391	1.11004e-09	1.04892e-07	Os01g0850800	chr01	36634331	36636717	+	1665	-	Laccase-8.	-
novel.2754	4436.39	3846.21	92.4491	9.36871	9.57762	19.1706	2791.68	12.7056	7.77886	1.12101e-09	1.05587e-07	-	chr12	23378631	23380216	-	794	-	PF01439:Metallothionein	-
Os07g0432201	2315.25	3059.25	586.262	191.538	258.596	149.531	1986.92	199.888	3.31335	1.14636e-09	1.07629e-07	Os07g0432201	chr07	14292161	14292961	+	288	-	Similar to Thionin-like peptide.	-
Os01g0237500	868.663	1291.13	91.3216	6.24581	15.3242	42.1753	750.37	21.2484	5.1399	1.20134e-09	1.12431e-07	Os01g0237500	chr01	7619082	7620013	-	294	-	NmrA-like family protein.	-
novel.1096	312.896	416.622	151.075	29.1471	46.9303	49.8436	293.531	41.9737	2.80495	1.22782e-09	1.14543e-07	-	chr04	20825139	20827939	-	2801	-	PF01453:D-mannose binding lectin|PF08276:PAN-like domain|PF00954:S-locus glycoprotein domain|PF00069:Protein kinase domain	Pkinase
Os01g0713200	374.943	639.022	259.308	61.4171	69.9166	92.9774	424.424	74.7704	2.50455	1.27461e-09	1.17783e-07	Os01g0713200	chr01	29620958	29622314	+	1017	-	Similar to Beta-glucanase.	Glyco_hydro_17
Os09g0346500	1341.11	1205.59	529.891	218.603	155.157	208.001	1025.53	193.921	2.40346	1.30961e-09	1.20637e-07	Os09g0346500	chr09	10845779	10847012	+	798	-	Similar to Chlorophyll a-b binding protein%2C chloroplast precursor (LHCII type I CAB) (LHCP).	-
Os03g0327800	202.097	205.292	160.095	15.6145	40.226	39.2997	189.161	31.7134	2.5726	1.31726e-09	1.2096e-07	Os03g0327800	chr03	11973989	11976381	-	1179	-	NAC Family transcriptional activator%2C Abiotic stress response%2C Positive regulator of leaf senescence	NAM
Os07g0519600	600.973	601.787	344.993	87.4413	145.58	74.7653	515.918	102.595	2.33019	1.35215e-09	1.23777e-07	Os07g0519600	chr07	20063428	20065199	+	1416	-	Similar to taxane 10-beta-hydroxylase.	p450
Os06g0695700	335.942	438.761	42.8423	0	6.70433	9.5853	272.515	5.42988	5.63961	1.38196e-09	1.26112e-07	Os06g0695700	chr06	29068772	29071754	+	1809	-	Calmodulin-binding%2C plant family protein.	-
Os03g0594400	649.724	962.055	260.436	16.6555	81.4098	43.1338	624.072	47.0664	3.72723	1.44079e-09	1.30666e-07	Os03g0594400	chr03	22092018	22095340	-	1569	-	Monosaccharide transporter 2.	Sugar_tr
Os01g0945600	210.075	359.261	89.0668	11.4506	27.7751	14.3779	219.467	17.8679	3.61636	1.51263e-09	1.36416e-07	Os01g0945600	chr01	41564014	41566629	-	1554	-	Similar to amino acid permease family protein.	-
Os02g0740700	660.361	762.801	510.725	158.227	236.567	174.452	644.629	189.749	1.76417	1.5483e-09	1.39124e-07	Os02g0740700	chr02	30980995	30982317	-	1119	-	Matrix metalloproteinase%2C Plant development%2C Symplastic apoplastic transport	PG_binding_1
Os12g0568500	39418.7	40323.8	1465.66	165.514	329.47	185.955	27069.4	226.98	6.89789	1.56098e-09	1.39835e-07	Os12g0568500	chr12	23390501	23391407	-	240	-	Metallothionein-like protein type 1.	-
Os08g0189900	1386.32	1775.17	243.524	48.9255	106.312	88.1848	1135	81.1406	3.80564	1.67231e-09	1.4935e-07	Os08g0189900	chr08	5260239	5261296	+	675	-	Germin-like protein 8-10%2C Disease resistance	-
Os06g0229400	544.244	838.276	165.732	57.2532	52.6769	52.7191	516.084	54.2164	3.2514	1.81166e-09	1.61304e-07	Os06g0229400	chr06	6736085	6737686	+	1188	-	Conserved hypothetical protein.	Lipase_GDSL
Os07g0668500	107.253	103.652	15.784	0	0	0	75.5632	0	8.70588	1.91871e-09	1.70128e-07	Os07g0668500	chr07	28228570	28231389	+	1425	-	Protein kinase%2C catalytic domain domain containing protein.	Pkinase_Tyr
Os08g0556300	3282.31	4663.35	395.727	75.9907	215.496	136.111	2780.46	142.533	4.28566	1.92239e-09	1.70128e-07	Os08g0556300	chr08	27834584	27838060	-	648	-	Glycolipid transfer protein domain domain containing protein.	-
Os03g0830200	120.549	282.78	20.2937	1.04097	3.83105	0.95853	141.208	1.94352	6.17424	1.98397e-09	1.75049e-07	Os03g0830200	chr03	34870676	34871354	-	453	-	Protein of unknown function Cys-rich family protein.	-
Os07g0673801	385.58	519.268	83.4296	21.8603	24.9018	29.7144	329.426	25.4922	3.6917	1.99491e-09	1.75486e-07	Os07g0673801	chr07	28479888	28480536	-	483	-	Conserved hypothetical protein.	-
Os07g0148900	68.2521	60.38	42.8423	4.16387	3.83105	5.75118	57.1581	4.58203	3.64148	2.14469e-09	1.88097e-07	Os07g0148900	chr07	2546465	2547298	+	402	-	Photosystem I protein-like protein.	-
Os10g0496900	105.481	86.5447	40.5874	7.28678	5.74657	4.79265	77.5375	5.942	3.71321	2.15591e-09	1.88517e-07	Os10g0496900	chr10	18900290	18904022	+	1326	-	NADPH: protochlorophyllide oxidoreductase%2C Chlorophyll synthesis	adh_short
Os02g0783700	51.4107	49.3103	51.8617	0	1.91552	2.87559	50.8609	1.59704	4.96312	2.19849e-09	1.91668e-07	Os02g0783700	chr02	33260120	33264235	-	744	-	Similar to Lysine ketoglutarate reductase/saccharopine dehydrogenase.	-
Os10g0527800	1865.85	3032.08	711.407	206.112	209.75	307.688	1869.78	241.183	2.95464	2.27276e-09	1.97555e-07	Os10g0527800	chr10	20498004	20499096	+	702	-	Similar to Tau class GST protein 3.	GST_N
Os11g0587600	1146.1	1485.35	114.998	23.9423	56.5079	49.8436	915.483	43.4313	4.39689	2.39879e-09	2.07279e-07	Os11g0587600	chr11	22272841	22282403	-	1998	-	Similar to PDR-like ABC transporter.	ABC2_membrane
Os01g0727700	60.2746	61.3863	48.4794	6.24581	5.74657	2.87559	56.7134	4.95599	3.52374	2.45551e-09	2.10936e-07	Os01g0727700	chr01	30341265	30341594	-	330	-	Hypothetical conserved gene.	-
Os09g0322400	462.696	571.597	56.3714	11.4506	25.8596	7.66824	363.555	14.9928	4.59888	2.4799e-09	2.12409e-07	Os09g0322400	chr09	9397235	9398010	-	249	-	Proteolipid membrane potential modulator domain containing protein.	-
novel.1480	78.8888	51.323	47.352	1.04097	0	1.91706	59.1879	0.986009	5.91208	2.6257e-09	2.24241e-07	-	chr06	9726842	9730379	-	987	-	-	-
Os01g0795100	760.523	828.212	55.244	13.5326	24.9018	27.7974	547.993	22.0773	4.63233	2.7345e-09	2.32853e-07	Os01g0795100	chr01	33675136	33679717	+	2211	-	Similar to Subtilase.	Peptidase_S8
Os10g0542900	443.195	327.058	119.507	30.1881	39.2682	40.2583	296.587	36.5715	3.01993	2.76022e-09	2.34362e-07	Os10g0542900	chr10	21205700	21207611	+	786	-	Similar to chitinase.	-
Os01g0892600	315.555	402.533	67.6457	18.7374	10.5354	23.9632	261.911	17.7454	3.8847	2.85838e-09	2.41996e-07	Os01g0892600	chr01	38812119	38815213	-	1191	-	Pectinacetylesterase family protein.	-
Os06g0320500	222.484	176.108	218.721	7.28678	1.91552	26.8388	205.771	12.0137	4.095	2.95175e-09	2.4918e-07	Os06g0320500	chr06	12452708	12454049	+	726	-	Similar to Light-harvesting complex I (Fragment).	-
novel.1896	569.063	532.35	401.364	173.842	189.637	160.075	500.926	174.518	1.52205	3.00353e-09	2.52823e-07	-	chr08	8904042	8908948	-	2412	-	PF00931:NB-ARC domain	NB-ARC
Os02g0582900	8783.25	10806	2378.87	247.75	927.113	695.893	7322.71	623.586	3.55359	3.04474e-09	2.55558e-07	Os02g0582900	chr02	22477790	22478946	-	342	-	Conserved hypothetical protein.	-
Os01g0591300	11070.1	13715.3	1676.48	386.199	896.465	617.293	8820.65	633.319	3.79982	3.05847e-09	2.55829e-07	Os01g0591300	chr01	23113647	23120516	+	1547	-	Similar to Cytosolic aldehyde dehydrogenase RF2D.	-
Os03g0809000	215.393	489.078	204.064	36.4339	58.4235	26.8388	302.845	40.5654	2.89974	3.13157e-09	2.60605e-07	Os03g0809000	chr03	33834638	33835499	-	561	-	Plant disease resistance response protein family protein.	-
Os01g0706600	166.641	240.514	90.1942	28.1061	21.0708	14.3779	165.783	21.1849	2.9722	3.15437e-09	2.61759e-07	Os01g0706600	chr01	29317540	29318156	+	258	-	Conserved hypothetical protein.	-
Os11g0229500	546.903	488.072	144.311	39.5568	45.0148	58.4703	393.095	47.6806	3.04353	3.38603e-09	2.80189e-07	Os11g0229500	chr11	6888365	6896307	+	2706	-	Similar to NBS-LRR protein (Fragment).	NB-ARC
Os03g0288000	217.166	150.95	103.723	12.4916	31.6061	18.2121	157.28	20.7699	2.91859	3.57507e-09	2.94998e-07	Os03g0288000	chr03	9957175	9958291	+	219	-	Similar to Metallothionein.	-
Os07g0642200	1079.62	1611.14	368.669	139.49	130.256	140.904	1019.81	136.883	2.89755	3.82282e-09	3.14556e-07	Os07g0642200	chr07	26727638	26729979	-	1176	-	Lipase%2C GDSL domain containing protein.	-
Os05g0205050	218.939	237.495	107.106	34.3519	35.4372	32.59	187.846	34.1264	2.46225	4.00161e-09	3.28345e-07	Os05g0205050	chr05	6543376	6544643	-	648	-	Isoform 2 of Aquaporin NIP1-3.	-
Os04g0460600	1172.7	1393.77	987.627	427.838	485.585	354.656	1184.7	422.693	1.48703	4.33417e-09	3.52669e-07	Os04g0460600	chr04	22994561	22996624	+	1122	-	Similar to H0219H12.10 protein.	NAM
Os08g0140700	58.5018	67.4243	22.5486	0	0	0	49.4916	0	8.09582	4.40012e-09	3.57044e-07	Os08g0140700	chr08	2283831	2285117	-	936	-	Similar to CsAtPR5.	-
Os06g0725100	498.152	593.737	58.6262	10.4097	21.0708	25.8803	383.505	19.1202	4.32428	4.41379e-09	3.57164e-07	Os06g0725100	chr06	30828273	30830398	-	1146	-	Lipase%2C GDSL domain containing protein.	Lipase_GDSL
Os01g0787000	444.968	741.668	134.164	29.1471	28.7329	56.5533	440.267	38.1444	3.52832	4.64168e-09	3.74569e-07	Os01g0787000	chr01	33382428	33384487	-	1122	-	Similar to Peroxidase (EC 1.11.1.7).	-
Os01g0949800	5031.15	3520.15	1179.29	198.825	464.515	446.675	3243.53	370.005	3.13181	4.90551e-09	3.91545e-07	Os01g0949800	chr01	41844012	41845305	+	696	-	Similar to Glutathione S-transferase GST 28 (EC 2.5.1.18) (Fragment).	-
novel.1928	630.224	374.356	2.25486	0	0.957762	0.95853	335.612	0.638764	9.01342	5.03745e-09	4.00126e-07	-	chr08	16049953	16051227	-	627	-	-	-
Os07g0533300	125.868	171.077	34.9503	8.32774	4.78881	1.91706	110.631	5.0112	4.47589	5.09498e-09	4.03371e-07	Os07g0533300	chr07	20919296	20920819	-	1455	-	Peptidase A1 domain containing protein.	-
Os04g0509600	986.553	1202.57	351.757	59.3352	152.284	100.646	846.96	104.088	3.02392	5.1326e-09	4.05254e-07	Os04g0509600	chr04	25500515	25502557	+	1497	-	Ammonium transporter%2C Ammonium uptake%2C Ammonium transport	Ammonium_transp
Os12g0567800	9817.67	8068.78	1161.25	241.505	631.165	454.343	6349.23	442.338	3.84327	5.1504e-09	4.05566e-07	Os12g0567800	chr12	23352196	23353175	-	237	-	Plant metallothionein%2C family 15 protein.	-
Os10g0577500	1585.75	1999.58	1201.84	444.493	598.601	429.421	1595.73	490.839	1.70091	5.1936e-09	4.06957e-07	Os10g0577500	chr10	23008601	23011807	-	972	-	Concanavalin A-like lectin/glucanase%2C subgroup domain containing protein.	-
Os06g0133500	129.413	109.69	82.3022	18.7374	23.944	13.4194	107.135	18.7003	2.5204	5.19585e-09	4.06957e-07	Os06g0133500	chr06	1785455	1785802	-	273	-	Conserved hypothetical protein.	-
Os01g0850900	744.568	739.655	311.17	131.162	126.425	111.189	598.464	122.925	2.28433	5.24345e-09	4.09591e-07	Os01g0850900	chr01	36639626	36640552	+	651	-	SOUL haem-binding protein domain containing protein.	-
Os04g0480900	381.148	455.869	21.4211	6.24581	7.66209	11.5024	286.146	8.47009	5.07672	5.27794e-09	4.11188e-07	Os04g0480900	chr04	24054885	24058958	+	1665	-	Glycoside hydrolase%2C family 5 protein.	-
Os04g0538900	184.369	222.4	24.8034	6.24581	6.70433	3.83412	143.857	5.59475	4.68706	5.41344e-09	4.20625e-07	Os04g0538900	chr04	26975483	26976420	+	678	-	Glyoxalase/bleomycin resistance protein/dioxygenase domain containing protein.	Glyoxalase
Os03g0148000	114.344	174.096	50.7342	2.08194	11.4931	2.87559	113.058	5.48356	4.35753	5.42973e-09	4.20775e-07	Os03g0148000	chr03	2685582	2688291	-	1137	-	Protein of unknown function DUF677 family protein.	-
Os01g0767600	1342.88	1479.31	776.798	332.069	368.738	335.485	1199.66	345.431	1.79643	5.67192e-09	4.38384e-07	Os01g0767600	chr01	32346889	32350070	+	1269	-	Conserved hypothetical protein.	-
Os09g0361200	594.768	304.919	23.676	10.4097	10.5354	6.70971	307.788	9.21826	5.06291	5.97333e-09	4.59257e-07	Os09g0361200	chr09	11796046	11798919	+	864	-	Similar to hypersensitive-induced response protein.	-
Os06g0268500	477.765	513.23	105.978	30.1881	45.0148	32.59	365.658	35.931	3.34719	6.05414e-09	4.64251e-07	Os06g0268500	chr06	8935774	8939018	-	3075	-	Similar to OSIGBa0139J17.1 protein.	NB-ARC
Os11g0305400	807.502	816.136	37.2051	1.04097	0	1.91706	553.615	0.986009	9.13429	6.09982e-09	4.65507e-07	Os11g0305400	chr11	11538313	11540897	-	1107	-	Similar to O-methyltransferase family protein.	-
Os04g0450600	775.592	811.105	319.062	116.588	142.707	115.982	635.253	125.092	2.34473	6.1023e-09	4.65507e-07	Os04g0450600	chr04	22448084	22450533	+	591	-	Similar to H0818E04.21 protein.	-
Os08g0410900	26.5917	47.2977	51.8617	0	0	0	41.917	0	7.85141	6.27612e-09	4.77063e-07	Os08g0410900	chr08	19657493	19661886	-	279	-	Hypothetical gene.	-
Os11g0591200	689.612	1216.66	116.125	32.27	45.9726	52.7191	674.131	43.6539	3.94838	6.28636e-09	4.77063e-07	Os11g0591200	chr11	22468348	22471203	-	1299	-	Similar to 3-ketoacyl-CoA synthase.	-
Os06g0207200	42.5468	73.4623	51.8617	1.04097	0	3.83412	55.9569	1.62503	5.09537	6.58597e-09	4.98509e-07	Os06g0207200	chr06	5431534	5432139	+	312	-	Conserved hypothetical protein.	-
Os04g0483500	471.56	777.896	112.743	33.311	30.6484	48.885	454.066	37.6148	3.5935	6.90302e-09	5.2116e-07	Os04g0483500	chr04	24175649	24178952	-	957	-	Beta-ketoacyl-CoA reductase%2C Cuticular wax biosynthesis%2C Fatty acid elongation	adh_short
Os01g0810500	564.631	605.813	90.1942	22.9013	37.3527	36.4241	420.213	32.226	3.70422	7.02354e-09	5.2754e-07	Os01g0810500	chr01	34428408	34436332	-	2604	-	Hypothetical conserved gene.	Pkinase_Tyr
Os09g0517900	114.344	202.273	67.6457	14.5736	16.282	15.3365	128.088	15.3973	3.05673	7.12489e-09	5.33783e-07	Os09g0517900	chr09	20196707	20203865	+	1449	-	UDP-glucuronosyl/UDP-glucosyltransferase family protein.	UDPGT
Os05g0107101	347.465	648.079	67.6457	12.4916	25.8596	23.9632	354.397	20.7715	4.09108	7.58631e-09	5.66903e-07	Os05g0107101	chr05	409438	410437	-	819	-	Conserved hypothetical protein.	-
Os11g0259700	121.436	94.5954	10.1468	0	0	0	75.3926	0	8.70259	7.94168e-09	5.90446e-07	Os11g0259700	chr11	8648863	8650862	+	1167	-	Similar to SAM dependent carboxyl methyltransferase family protein.	-
Os07g0650100	194.12	213.343	39.46	2.08194	10.5354	0.95853	148.974	4.52528	5.03453	7.96365e-09	5.9058e-07	Os07g0650100	chr07	27172211	27175529	+	2994	-	Armadillo-like helical domain containing protein.	-
Os04g0356600	350.124	324.039	224.358	33.311	85.2408	44.0924	299.507	54.2147	2.46444	8.3211e-09	6.14321e-07	Os04g0356600	chr04	17044349	17046921	+	2439	-	Similar to OSIGBa0105P02.3 protein.	Pkinase
Os06g0101600	117.004	157.994	68.7731	7.28678	2.87329	16.295	114.59	8.81836	3.69856	8.32573e-09	6.14321e-07	Os06g0101600	chr06	149486	150187	-	465	-	Plastocyanin%2C chloroplast precursor.	-
Os04g0654400	144.482	84.532	101.468	11.4506	3.83105	18.2121	110.161	11.1646	3.30405	8.39548e-09	6.17912e-07	Os04g0654400	chr04	33374335	33375212	-	585	-	Eggshell protein family protein.	-
Os01g0920700	352.784	371.337	157.84	52.0484	64.17	35.4656	293.987	50.5613	2.54077	8.59774e-09	6.31212e-07	Os01g0920700	chr01	40190285	40203691	+	1320	-	Nucleotide-diphospho-sugar transferase domain containing protein.	-
Os04g0634400	883.732	1025.45	156.712	22.9013	79.4942	26.8388	688.633	43.0781	3.99775	8.66234e-09	6.32783e-07	Os04g0634400	chr04	32273357	32276841	-	2346	-	Similar to H0315F07.5 protein.	Pkinase
Os10g0101100	374.943	427.692	211.956	49.9665	92.9029	59.4289	338.197	67.4327	2.32584	9.00174e-09	6.5594e-07	Os10g0101100	chr10	100437	103373	-	1383	-	Peptidase S10%2C serine carboxypeptidase family protein.	Peptidase_S10
Os04g0438101	164.869	155.982	16.9114	0	0.957762	0	112.587	0.319254	8.31891	9.09307e-09	6.60951e-07	Os04g0438101	chr04	21784727	21786221	-	510	-	Similar to H0315A08.9 protein.	-
Os03g0149800	575.268	865.447	473.52	176.965	203.046	177.328	638.078	185.779	1.78021	9.27147e-09	6.71676e-07	Os03g0149800	chr03	2776626	2777769	-	903	-	Similar to RING-H2 finger protein ATL1D.	-
Os03g0189400	1556.5	1787.25	705.77	86.4003	289.244	169.66	1349.84	181.768	2.89214	9.28648e-09	6.71676e-07	Os03g0189400	chr03	4667276	4679965	-	1146	-	Similar to Alcohol dehydrogenase ADH.	ADH_N
Os10g0539200	233.121	172.083	18.0388	0	1.91552	4.79265	141.081	2.23606	5.96324	9.92718e-09	7.14489e-07	Os10g0539200	chr10	21008520	21010089	+	1227	-	Hypothetical conserved gene.	-
Os01g0773700	101.049	93.589	78.9199	10.4097	19.1552	19.1706	91.1858	16.2452	2.48478	1.02377e-08	7.3503e-07	Os01g0773700	chr01	32708550	32709283	-	375	-	Similar to Photosystem II reaction center W protein (PSII 6.1 kDa protein) (Fragment).	-
Os01g0315800	390.012	397.502	226.613	88.4823	95.7762	94.8945	338.042	93.051	1.86199	1.0266e-08	7.35259e-07	Os01g0315800	chr01	11906864	11910915	-	1279	-	UDP-glucuronic acid decarboxylase (EC 4.1.1.35).	-
Os10g0464000	518.539	492.097	29.3131	17.6965	7.66209	12.4609	346.65	12.6065	4.78411	1.03458e-08	7.39172e-07	Os10g0464000	chr10	17117290	17119815	-	879	-	Similar to Hypersensitive-induced response protein.	-
Os07g0677100	148.027	148.937	63.1359	19.7784	7.66209	12.4609	120.034	13.3005	3.18138	1.0802e-08	7.68014e-07	Os07g0677100	chr07	28669498	28671384	+	948	-	Peroxidase.	-
Os11g0600500	153.346	104.659	6.76457	0	0	0	88.2563	0	8.92953	1.11183e-08	7.88588e-07	Os11g0600500	chr11	23060525	23061100	-	576	-	Calcium-binding EF-hand domain containing protein.	-
Os08g0200300	68.2521	104.659	93.5765	11.4506	0.957762	7.66824	88.8291	6.69222	3.74098	1.12164e-08	7.92449e-07	Os08g0200300	chr08	5806463	5808326	-	393	-	Similar to Photosystem II 10 kDa polypeptide (Fragment).	-
Os12g0128700	2967.64	4913.93	1500.61	525.689	645.531	594.289	3127.39	588.503	2.40985	1.12268e-08	7.92449e-07	Os12g0128700	chr12	1359827	1366366	+	1983	-	Similar to Arabinoxylan arabinofuranohydrolase isoenzyme AXAH-II.	-
Os10g0537800	3146.69	2491.68	572.733	180.087	296.906	221.42	2070.37	232.805	3.15268	1.14212e-08	8.04231e-07	Os10g0537800	chr10	20956884	20958287	+	1185	-	Peptidase aspartic%2C catalytic domain containing protein.	-
Os10g0394000	366.079	482.034	228.868	53.0894	75.6632	95.853	358.994	74.8685	2.2608	1.16026e-08	8.15002e-07	Os10g0394000	chr10	13142398	13144630	+	1017	-	Similar to GDSL-like Lipase/Acylhydrolase family protein%2C expressed.	Lipase_GDSL
Os05g0162000	2856.84	2375.95	313.425	85.3594	199.214	77.6409	1848.74	120.738	3.93643	1.16298e-08	8.15002e-07	Os05g0162000	chr05	3645962	3648067	-	1080	-	Similar to Peroxidase (Fragment).	-
novel.1375	124.981	95.6017	36.0777	5.20484	7.66209	1.91706	85.5535	4.928	4.1211	1.16714e-08	8.15969e-07	-	chr06	12601282	12602960	+	1679	-	-	-
Os01g0960400	1493.57	1700.7	917.726	311.249	470.261	351.781	1370.67	377.764	1.85931	1.20165e-08	8.38092e-07	Os01g0960400	chr01	42336297	42348672	-	2859	-	Protein kinase%2C core domain containing protein.	Pkinase
novel.2578	2943.7	2519.86	2261.62	1221.06	1011.4	1109.02	2575.06	1113.82	1.20938	1.20975e-08	8.41736e-07	-	chr11	26979988	26982383	-	2229	-	-	-
Os08g0477500	1232.97	1389.75	68.7731	2.08194	12.4509	3.83412	897.163	6.12232	7.1917	1.21804e-08	8.45496e-07	Os08g0477500	chr08	23545539	23548630	-	810	-	Similar to patatin class 1.	-
Os01g0949750	1523.71	1190.49	526.509	128.039	244.229	191.706	1080.24	187.991	2.52249	1.2931e-08	8.91268e-07	Os01g0949750	chr01	41841787	41842619	+	657	-	Similar to Glutathione S-transferase GST 28 (Fragment).	GST_C
Os03g0564600	175.505	214.349	117.252	16.6555	38.3105	32.59	169.036	29.1853	2.53122	1.3114e-08	9.00873e-07	Os03g0564600	chr03	20324825	20325721	-	741	-	Protein of unknown function DUF26 domain containing protein.	-
Os05g0582600	627.565	449.831	211.956	39.5568	90.0296	59.4289	429.784	63.0051	2.76954	1.31319e-08	9.00873e-07	Os05g0582600	chr05	29000212	29002044	+	1356	-	Peptidase S10%2C serine carboxypeptidase family protein.	Peptidase_S10
Os04g0508800	833.207	991.239	359.649	155.104	157.073	129.402	728.032	147.193	2.30685	1.41097e-08	9.6569e-07	Os04g0508800	chr04	25424202	25429268	-	2127	-	Similar to Retroelement pol polyprotein-like.	VWA
Os01g0183850	143.595	119.754	86.8119	29.1471	22.0285	19.1706	116.72	23.4487	2.32076	1.44698e-08	9.85727e-07	Os01g0183850	chr01	4438266	4438766	+	501	-	Conserved hypothetical protein.	-
Os04g0611400	1193.97	1498.43	239.015	55.1713	123.551	91.0603	977.138	89.9276	3.44131	1.58458e-08	1.07447e-06	Os04g0611400	chr04	31003855	31007535	+	1899	-	Similar to Vacuolar sorting receptor 7 precursor (AtVSR7) (Epidermal growth factor receptor-like protein 3) (AtELP3) (BP80-like protein f) (AtBP80f).	-
Os05g0531000	47.8651	64.4053	19.1663	0	0	0	43.8122	0	7.91977	1.62944e-08	1.10233e-06	Os05g0531000	chr05	26366391	26367073	+	450	-	Protein of unknown function DUF584 family protein.	-
Os05g0591900	1854.33	2003.61	463.373	184.251	204.961	214.711	1440.44	201.308	2.83916	1.65506e-08	1.11709e-06	Os05g0591900	chr05	29486800	29492176	-	1793	-	Similar to Hypersensitive-induced response protein.	-
Os08g0527700	136.504	185.165	32.6954	10.4097	3.83105	4.79265	118.122	6.34446	4.22834	1.69196e-08	1.13937e-06	Os08g0527700	chr08	26269575	26270741	-	1167	-	Similar to POT family protein.	-
Os02g0671100	678.089	530.338	307.788	105.138	141.749	81.475	505.405	109.454	2.20777	1.70876e-08	1.14804e-06	Os02g0671100	chr02	27248839	27250065	+	1134	-	Cyclin-like F-box domain containing protein.	DUF295
Os11g0666100	112.572	137.868	28.1857	2.08194	4.78881	6.70971	92.875	4.52682	4.35174	1.75657e-08	1.17477e-06	Os11g0666100	chr11	26875368	26876085	-	660	-	Similar to Receptor kinase-like protein.	-
Os04g0636400	343.033	527.319	201.81	39.5568	76.6209	68.0556	357.387	61.4111	2.53987	1.79563e-08	1.19816e-06	Os04g0636400	chr04	32363010	32365037	+	918	-	Similar to H0410G08.16 protein.	-
Os01g0159800	324.419	337.122	151.075	37.4748	66.0856	46.968	270.872	50.1761	2.43221	1.83753e-08	1.22056e-06	Os01g0159800	chr01	3129056	3130649	+	414	-	Similar to DNA binding protein.	HLH
Os12g0571100	221241	240732	13640.7	1314.74	3710.37	2392.49	158538	2472.53	6.00267	1.87561e-08	1.24023e-06	Os12g0571100	chr12	23515075	23516013	+	237	-	Metallothionein-like protein%2C ROS (reactive oxygen species) scavenger%2C Antioxidant	-
Os11g0131900	2695.51	3862.31	1071.06	409.1	521.022	407.375	2542.96	445.833	2.51198	1.9761e-08	1.29868e-06	Os11g0131900	chr11	1453786	1459945	+	1977	-	Similar to Arabinoxylan arabinofuranohydrolase isoenzyme AXAH-II.	-
Os08g0137800	297.827	386.432	66.5182	17.6965	25.8596	23.9632	250.259	22.5064	3.47457	1.97731e-08	1.29868e-06	Os08g0137800	chr08	2129613	2130595	+	573	-	Cupredoxin domain containing protein.	Cu_bind_like
Os06g0521500	358.988	667.199	75.5377	21.8603	35.4372	21.0877	367.242	26.1284	3.8127	1.99266e-08	1.30584e-06	Os06g0521500	chr06	19205574	19207119	-	1005	-	Haem peroxidase family protein.	-
Os09g0482800	385.58	542.414	338.228	96.81	147.495	84.3506	422.074	109.552	1.94559	2.0506e-08	1.34081e-06	Os09g0482800	chr09	18618052	18618753	+	414	-	EF hand domain containing protein.	-
Os10g0171500	602.746	934.884	302.151	114.506	130.256	92.0189	613.26	112.26	2.45004	2.07592e-08	1.35434e-06	Os10g0171500	chr10	4929261	4931157	-	1110	-	Similar to Cytochrome P450 family protein%2C expressed.	p450
Os01g0855600	1035.3	831.231	356.267	99.9329	167.608	138.028	740.934	135.19	2.45434	2.08086e-08	1.35455e-06	Os01g0855600	chr01	36942716	36944585	-	1425	-	Similar to Hs1pro-1 protein.	-
Os11g0499600	485.742	749.718	78.9199	23.9423	39.2682	30.673	438.127	31.2945	3.80689	2.08719e-08	1.35566e-06	Os11g0499600	chr11	17785138	17792540	+	1065	-	Hydroxysteroid dehydrogenase%2C Cuticle formation%2C Lipid homeostasis	adh_short
Os03g0150800	205.643	261.647	25.9308	2.08194	9.57762	0.95853	164.407	4.20603	5.28303	2.12297e-08	1.37585e-06	Os03g0150800	chr03	2815502	2817322	-	1587	-	Pi transporter%2C Pi homeostasis%2C Selenite uptake	Sugar_tr
Os03g0225900	394.444	295.862	54.1165	4.16387	9.57762	23.0047	248.141	12.2487	4.33678	2.14195e-08	1.38203e-06	Os03g0225900	chr03	6608577	6610549	+	1437	-	Allene oxide synthase (CYP74A2)%2C Biosynthesis of jasmonic acid (JA)	p450
novel.2407	161.323	166.045	172.496	28.1061	54.5924	44.0924	166.622	42.2636	1.97561	2.20804e-08	1.42154e-06	-	chr11	15609387	15658317	+	1879	-	-	-
Os03g0804500	1440.39	1566.86	352.885	121.793	187.721	126.526	1120.04	145.347	2.94602	2.22351e-08	1.42836e-06	Os03g0804500	chr03	33586465	33587320	+	702	-	Similar to Germin-like protein subfamily T member 1 precursor.	-
Os10g0554200	13583.1	19924.4	2602.1	695.367	1559.24	1001.66	12036.5	1085.42	3.47105	2.25053e-08	1.44256e-06	Os10g0554200	chr10	21757771	21762202	-	1792	-	TGF-beta receptor%2C type I/II extracellular region family protein.	-
Os03g0399532	238.439	240.514	129.654	36.4339	45.0148	53.6777	202.869	45.0421	2.1713	2.2854e-08	1.46171e-06	Os03g0399532	chr03	16182053	16191797	-	2661	-	Similar to phosphatidylinositol-4-phosphate 5-kinase family protein.	-
Os05g0105050	288.077	401.527	49.6068	3.1229	21.0708	6.70971	246.404	10.3011	4.57558	2.29366e-08	1.46379e-06	Os05g0105050	chr05	276939	278024	-	306	-	Hypothetical conserved gene.	-
Os07g0538000	160.437	152.963	40.5874	8.32774	12.4509	3.83412	117.996	8.20426	3.84808	2.30178e-08	1.46578e-06	Os07g0538000	chr07	21150017	21152324	-	1677	-	Similar to hydrolase%2C hydrolyzing O-glycosyl compounds.	Glyco_hydro_17
Os06g0521900	156.005	227.431	29.3131	8.32774	0.957762	5.75118	137.583	5.01223	4.78806	2.34794e-08	1.49193e-06	Os06g0521900	chr06	19258267	19259376	-	591	-	Plant peroxidase domain containing protein.	-
novel.1826	67.3657	54.342	94.7039	9.36871	12.4509	8.62677	72.1372	10.1488	2.82597	2.40199e-08	1.52298e-06	-	chr08	18122465	18128022	+	5232	-	PF13976:GAG-pre-integrase domain|PF00665:Integrase core domain|PF07727:Reverse transcriptase (RNA-dependent DNA polymerase)|PF00098:Zinc knuckle|PF03732:Retrotransposon gag protein	RVT_2
Os11g0155600	538.039	729.592	95.8313	5.20484	42.1415	17.2535	454.487	21.5333	4.3969	2.48007e-08	1.56909e-06	Os11g0155600	chr11	2605752	2614119	-	903	-	Conserved hypothetical protein.	-
Os04g0453200	2470.37	3001.89	3704.73	1009.74	1339.91	1040.96	3059	1130.2	1.43624	2.60579e-08	1.64507e-06	Os04g0453200	chr04	22611924	22620016	+	1524	-	Similar to Monosaccharide transporter 1.	-
Os01g0588400	429.9	400.521	111.615	40.5977	46.9303	39.2997	314.012	42.2759	2.89373	2.71201e-08	1.70845e-06	Os01g0588400	chr01	22914602	22916173	-	936	-	Band 7 protein family protein.	-
Os02g0575000	185.256	150.95	31.568	3.1229	9.57762	7.66824	122.591	6.78959	4.16954	2.76012e-08	1.73502e-06	Os02g0575000	chr02	22064966	22065592	-	267	-	Conserved hypothetical protein.	-
Os03g0266300	771.16	659.148	810.62	323.741	344.794	344.112	746.976	337.549	1.14567	2.77763e-08	1.74229e-06	Os03g0266300	chr03	8805567	8806556	+	486	-	Class I low-molecular-weight heat shock protein 17.9.	-
Os03g0107300	41579.7	68222.4	18590.2	6175.02	9561.34	5600.69	42797.4	7112.35	2.58912	2.85116e-08	1.78079e-06	Os03g0107300	chr03	430697	432874	-	1419	-	Anion transporter%2C Silicon efflux transporter%2C Arsenic species (As) uptake	-
Os09g0551000	62.0474	85.5383	32.6954	0	0	2.87559	60.0937	0.95853	5.94227	2.89227e-08	1.80262e-06	Os09g0551000	chr09	21797009	21801244	-	2466	-	Protein kinase%2C catalytic domain domain containing protein.	B_lectin
Os11g0674400	148.027	130.823	108.233	21.8603	35.4372	14.3779	129.028	23.8918	2.43328	2.94806e-08	1.82675e-06	Os11g0674400	chr11	27261093	27264194	+	3102	-	Similar to NB-ARC domain containing protein%2C expressed.	NB-ARC
Os04g0380300	129.413	103.652	18.0388	2.08194	3.83105	0.95853	83.7014	2.2905	5.1917	2.99065e-08	1.84821e-06	Os04g0380300	chr04	18602681	18609094	-	2470	-	Kelch-type beta propeller domain containing protein.	-
Os02g0574000	101.935	240.514	16.9114	1.04097	0	3.83412	119.787	1.62503	6.19746	3.00092e-08	1.85065e-06	Os02g0574000	chr02	22010746	22012100	+	1107	-	Similar to Monosaccharide transporter 1.	Sugar_tr
Os05g0405600	583.245	766.826	540.038	157.186	244.229	217.586	630.036	206.334	1.60982	3.02452e-08	1.86129e-06	Os05g0405600	chr05	19756231	19758913	-	1557	-	Similar to Cytochrome P450 CYP721B4.	p450
Os01g0961000	289.85	377.375	271.71	62.4581	104.396	101.604	312.978	89.4861	1.80482	3.21422e-08	1.96975e-06	Os01g0961000	chr01	42369770	42370365	+	258	-	Conserved hypothetical protein.	-
Os02g0303000	104.594	116.735	25.9308	5.20484	5.74657	2.87559	82.4199	4.609	4.16476	3.22823e-08	1.97406e-06	Os02g0303000	chr02	11767997	11768547	+	213	-	Hypothetical gene.	-
Os02g0185300	596.541	685.313	236.76	36.4339	107.269	62.3044	506.205	68.6692	2.88106	3.24091e-08	1.97406e-06	Os02g0185300	chr02	4765151	4767187	+	1566	-	Cytochrome P450 family protein.	p450
Os01g0541800	523.857	715.503	202.937	65.581	86.1986	85.3092	480.766	79.0296	2.60487	3.25545e-08	1.97406e-06	Os01g0541800	chr01	19959667	19961939	+	732	-	MtN3 and saliva related transmembrane protein family protein.	-
Os02g0745100	30897.8	50485.7	15039.9	4306.48	7688.91	5013.11	32141.1	5669.5	2.50312	3.2751e-08	1.97406e-06	Os02g0745100	chr02	31266328	31269935	+	897	-	Aquaporin NIP III subfamily protein%2C Aquaporin%2C Silicon influx transporter%2C Arsenic species (As) uptake%2C Arsenite efflux%2C Selenite (Se) uptake%2C Water transport	-
Os08g0158400	283.645	514.236	381.071	94.7281	132.171	87.2262	392.984	104.708	1.90724	3.27516e-08	1.97406e-06	Os08g0158400	chr08	3415483	3417216	-	1689	-	Similar to Berberine bridge enzyme-like protein.	BBE
Os07g0544800	182.597	186.172	80.0474	24.9832	29.6906	21.0877	149.605	25.2538	2.56837	3.28888e-08	1.97826e-06	Os07g0544800	chr07	21574446	21576033	+	654	-	Similar to Oxygen-evolving enhancer protein 3-2%2C chloroplast precursor (OEE3) (16 kDa subunit of oxygen evolving system of photosystem II) (OEC 16 kDa subunit) (Ferredoxin-NADP reductase binding protein) (BP).	-
Os12g0636400	288.963	432.723	301.023	97.851	120.678	114.065	340.903	110.865	1.61981	3.33734e-08	2.00329e-06	Os12g0636400	chr12	27286553	27288661	-	975	-	Similar to Epoxide hydrolase 2.	-
Os02g0525600	1346.43	1940.21	1049.64	388.281	522.938	416.961	1445.42	442.727	1.70697	3.47624e-08	2.0824e-06	Os02g0525600	chr02	19202942	19204204	-	345	-	Similar to H0502B11.1 protein.	-
Os03g0826800	114.344	100.633	87.9394	17.6965	25.8596	25.8803	100.972	23.1454	2.12357	3.64701e-08	2.1758e-06	Os03g0826800	chr03	34733490	34734706	-	432	-	Conserved hypothetical protein.	-
Os09g0572700	960.848	979.163	507.342	136.367	257.638	131.319	815.784	175.108	2.21986	3.80669e-08	2.26185e-06	Os09g0572700	chr09	22905476	22908793	+	549	-	Similar to Blue copper-binding protein.	Cu_bind_like
novel.2184	238.439	282.78	77.7925	18.7374	31.6061	24.9218	199.67	25.0884	2.99197	3.89447e-08	2.30932e-06	-	chr10	8815232	8827783	+	1836	-	PF00201:UDP-glucoronosyl and UDP-glucosyl transferase	UDPGT
novel.1932	267.69	154.975	10.1468	0	1.91552	0	144.271	0.638508	7.7935	3.95235e-08	2.3342e-06	-	chr08	16190407	16193115	-	695	-	-	-
Os05g0215700	136.504	106.671	95.8313	2.08194	12.4509	18.2121	113.002	10.915	3.36347	3.978e-08	2.34462e-06	Os05g0215700	chr05	7168867	7169563	-	276	-	Conserved hypothetical protein.	-
Os07g0585900	95.7302	106.671	51.8617	14.5736	12.4509	8.62677	84.7544	11.8837	2.83982	3.9985e-08	2.35197e-06	Os07g0585900	chr07	23807453	23808545	+	879	-	Hypothetical conserved gene.	-
Os10g0333700	96.6166	866.453	430.677	42.6797	41.1838	23.9632	464.582	35.9422	3.6925	4.02928e-08	2.36533e-06	Os10g0333700	chr10	9541494	9542351	+	621	-	Plant disease resistance response protein domain containing protein.	-
Os07g0159600	105.481	83.5257	21.4211	3.1229	0	0.95853	70.1424	1.36048	5.72411	4.10943e-08	2.40755e-06	Os07g0159600	chr07	3188806	3189565	+	549	-	Similar to RING-H2 finger protein ATL2I.	-
Os05g0366000	148.027	211.33	12.4017	2.08194	0.957762	4.79265	123.92	2.61078	5.56652	4.19088e-08	2.45037e-06	Os05g0366000	chr05	17566077	17571618	+	1545	-	Beta-glucosidase 21.	Glyco_hydro_1
Os02g0134000	226.03	242.526	175.879	73.9087	73.7477	71.8897	214.812	73.182	1.55476	4.31079e-08	2.51546e-06	Os02g0134000	chr02	1793875	1796979	+	417	-	Similar to bifunctional coenzyme A synthase.	-
Os05g0276500	143.595	240.514	14.6566	0	3.83105	0	132.922	1.27702	6.68122	4.38282e-08	2.5524e-06	Os05g0276500	chr05	11393115	11394895	-	768	-	Expansin Os-EXPA3.	-
Os10g0463800	652.384	640.028	525.381	188.415	270.089	234.84	605.931	231.115	1.39032	4.40466e-08	2.5568e-06	Os10g0463800	chr10	17112008	17115350	-	1095	-	Domain of unknown function%2C DUF1338%2C containing green-plant-unique protein%2C Regulation of starch synthesis and amyloplast development%2C Peripheral endosperm development	-
Os10g0550900	1254.24	1305.21	374.306	181.128	161.862	162.95	977.921	168.647	2.53617	4.60781e-08	2.65702e-06	Os10g0550900	chr10	21618211	21620554	+	1473	-	Proline oxidase domain containing protein.	-
Os09g0467200	4095.13	4293.02	2007.95	520.484	1067.9	710.271	3465.36	766.22	2.17712	4.87498e-08	2.80358e-06	Os09g0467200	chr09	17747275	17748705	+	672	-	Similar to Glutathione S-transferase GST 23 (EC 2.5.1.18) (Fragment).	GST_C
Os06g0470000	1796.71	2533.95	737.338	197.784	331.386	344.112	1689.33	291.094	2.53676	4.88112e-08	2.80358e-06	Os06g0470000	chr06	15601705	15603783	+	1575	-	Glycosyltransferase AER61%2C uncharacterized domain containing protein.	-
Os01g0839100	142.709	169.064	28.1857	6.24581	1.91552	8.62677	113.32	5.59603	4.34282	4.99384e-08	2.86271e-06	Os01g0839100	chr01	36001242	36002101	+	516	-	Zinc finger%2C C2H2 domain containing protein.	-
Os02g0616800	151.573	142.899	108.233	35.3929	16.282	31.6315	134.235	27.7688	2.2773	5.02844e-08	2.87131e-06	Os02g0616800	chr02	24432055	24435197	-	1152	-	Ribosome-inactivating protein domain containing protein.	-
Os06g0641550	69.1385	54.342	12.4017	0	0	0	45.2941	0	7.9686	5.34062e-08	3.03613e-06	Os06g0641550	chr06	26096023	26096208	-	186	-	Non-protein coding transcript.	-
novel.1430	86.8663	109.69	32.6954	4.16387	8.61986	4.79265	76.4174	5.85879	3.70255	5.34817e-08	3.03613e-06	-	chr06	26279795	26280652	+	673	-	PF18052:Rx N-terminal domain	-
Os02g0161900	25778.9	25090.9	24989.4	10449.2	13884.7	11653.8	25286.4	11995.9	1.07581	5.36829e-08	3.04145e-06	Os02g0161900	chr02	3340458	3343060	-	1455	-	Similar to polyubiquitin containing 7 ubiquitin monomers.	ubiquitin
Os06g0522300	282.759	404.546	13.5291	4.16387	10.5354	1.91706	233.611	5.53877	5.39656	5.37831e-08	3.04145e-06	Os06g0522300	chr06	19271256	19272675	-	1017	-	Haem peroxidase family protein.	-
Os01g0521600	241.985	286.805	41.7148	3.1229	18.1975	4.79265	190.168	8.70434	4.44467	5.45677e-08	3.07395e-06	Os01g0521600	chr01	18613736	18616526	+	417	-	Similar to NB-ARC domain containing protein%2C expressed.	-
Os05g0595100	1646.03	1443.08	352.885	98.892	169.524	177.328	1147.33	148.581	2.94881	5.46732e-08	3.07398e-06	Os05g0595100	chr05	29632006	29635661	+	1065	-	Uridine-diphospho-(UDP)-glucose 4-epimerase%2C Cell wall carbohydrate partitioning during nitrogen (N) limitation	-
Os04g0369600	156.005	180.134	31.568	6.24581	11.4931	7.66824	122.569	8.46906	3.85384	5.63423e-08	3.16175e-06	Os04g0369600	chr04	17960744	17962821	-	1155	-	Similar to OSIGBa0107E14.3 protein.	EGF_CA
Os06g0215600	545.13	952.998	48.4794	9.36871	27.7751	30.673	515.536	22.6056	4.50956	5.68105e-08	3.18193e-06	Os06g0215600	chr06	5884568	5886141	-	1125	-	Similar to Oxo-phytodienoic acid reductase.	Oxidored_FMN
Os02g0582800	232.234	259.634	146.566	47.8845	61.2968	60.3874	212.811	56.5229	1.91286	5.80273e-08	3.2377e-06	Os02g0582800	chr02	22474634	22475689	-	531	-	Conserved hypothetical protein.	-
Os01g0223500	249.076	359.261	275.092	94.7281	74.7054	110.231	294.476	93.2215	1.65925	5.98692e-08	3.33412e-06	Os01g0223500	chr01	6765268	6765888	-	525	-	Similar to Esterase.	-
Os02g0184700	61.161	86.5447	23.676	1.04097	0	1.91706	57.1272	0.986009	5.86024	6.2344e-08	3.45879e-06	Os02g0184700	chr02	4724319	4726015	-	1560	-	Cytochrome P450 family protein.	p450
Os06g0618700	446.741	496.122	84.5571	14.5736	45.9726	16.295	342.473	25.6137	3.73968	6.25508e-08	3.46371e-06	Os06g0618700	chr06	24843829	24844743	-	567	-	VQ domain containing protein.	-
Os01g0126900	129.413	341.147	31.568	9.36871	10.5354	4.79265	167.376	8.23225	4.3474	6.2694e-08	3.46509e-06	Os01g0126900	chr01	1486400	1488897	+	1788	-	Multicopper oxidase	-
Os07g0537300	107.253	127.804	14.6566	3.1229	1.91552	2.87559	83.2381	2.63801	4.98501	6.39959e-08	3.52374e-06	Os07g0537300	chr07	21121304	21122602	+	867	-	Similar to receptor-like serine-threonine protein kinase.	-
Os07g0440100	26.5917	29.1837	34.9503	0	0	0	30.2419	0	7.3815	6.42744e-08	3.53244e-06	Os07g0440100	chr07	14824356	14825681	-	1269	-	Conserved hypothetical protein.	-
Os12g0428000	832.321	1005.33	685.476	117.629	296.906	180.204	841.041	198.246	2.08424	6.44924e-08	3.53778e-06	Os12g0428000	chr12	13657101	13658736	+	423	-	Similar to senescence-associated protein DIN1.	Rhodanese
Os08g0114300	187.915	287.811	12.4017	0	0.957762	5.75118	162.709	2.23631	6.17071	6.77627e-08	3.71023e-06	Os08g0114300	chr08	768391	770807	-	1770	-	D-arabinono-1%2C4-lactone oxidase domain containing protein.	ALO
Os02g0188000	902.346	1026.46	463.373	188.415	237.525	207.042	797.393	210.994	1.91832	6.84766e-08	3.74232e-06	Os02g0188000	chr02	4888511	4890272	-	1287	-	UDP-glucuronosyl/UDP-glucosyltransferase family protein.	UDPGT
Os01g0347600	3056.28	4899.84	1366.44	274.816	706.828	392.997	3107.52	458.214	2.76154	6.94533e-08	3.78159e-06	Os01g0347600	chr01	13842272	13843744	+	1032	-	Ervatamin B (EC 3.4.22.-) (ERV-B).	Peptidase_C1
Os05g0280500	390.898	766.826	54.1165	20.8194	16.282	33.5485	403.947	23.55	4.10023	6.96575e-08	3.78567e-06	Os05g0280500	chr05	11753281	11756377	-	1614	-	Phospholipid/glycerol acyltransferase domain containing protein.	-
Os04g0430900	1355.29	1658.44	224.358	68.7039	148.453	78.5995	1079.36	98.5855	3.45244	7.11528e-08	3.85977e-06	Os04g0430900	chr04	21368550	21371720	+	1281	-	Magnesium transporter MRS2-F.	-
Os11g0179700	226.03	344.166	51.8617	16.6555	13.4087	23.0047	207.352	17.6896	3.55155	7.18618e-08	3.89103e-06	Os11g0179700	chr11	3959111	3959687	+	555	-	Similar to Dirigent-like protein.	-
Os03g0305100	1970.45	2372.93	1980.89	856.717	1086.1	892.391	2108.09	945.07	1.15732	7.34469e-08	3.96221e-06	Os03g0305100	chr03	10824184	10827482	-	1725	-	Similar to AMP-binding protein.	AMP-binding
Os03g0167000	177.278	178.121	201.81	72.8678	61.2968	50.8021	185.736	61.6555	1.59194	7.62419e-08	4.10543e-06	Os03g0167000	chr03	3626392	3628578	+	564	-	Similar to Non-specific lipid-transfer protein.	-
Os08g0532400	406.853	478.008	261.563	115.547	100.565	126.526	382.142	114.213	1.74323	7.77892e-08	4.16447e-06	Os08g0532400	chr08	26537672	26542835	+	1788	-	Similar to AT.I.24-7 protein.	-
Os11g0241200	195.006	197.241	21.4211	6.24581	8.61986	6.70971	137.889	7.19179	4.26097	7.81373e-08	4.16447e-06	Os11g0241200	chr11	7551980	7552671	-	537	-	Protein of unknown function DUF538 family protein.	-
Os09g0571200	2838.22	3510.09	766.651	385.158	400.344	300.978	2371.66	362.16	2.71135	7.82399e-08	4.16447e-06	Os09g0571200	chr09	22806006	22806996	-	873	-	C2 domain containing protein.	C2
Os09g0454900	624.906	784.94	223.231	77.0316	113.974	86.2677	544.359	92.4243	2.55828	7.82428e-08	4.16447e-06	Os09g0454900	chr09	17092204	17095317	-	2697	-	Serine/threonine protein kinase-related domain containing protein.	B_lectin
Os01g0667600	317.328	420.647	223.231	91.6052	74.7054	101.604	320.402	89.3049	1.84386	7.82634e-08	4.16447e-06	Os01g0667600	chr01	27301548	27302922	+	675	-	Similar to GTP-binding protein.	Ras
Os04g0545700	94.8438	244.539	36.0777	4.16387	9.57762	0.95853	125.154	4.90001	4.67327	7.84966e-08	4.16558e-06	Os04g0545700	chr04	27336576	27337862	-	1152	-	Transferase family protein.	-
Os01g0648000	3713.98	4845.5	500.578	120.752	362.034	210.877	3020.02	231.221	3.70703	8.28106e-08	4.38656e-06	Os01g0648000	chr01	26119741	26126165	-	2808	-	Potassium channel%2C Potassium uptake%2C Salt stress tolerance	Ion_trans
Os03g0365900	576.154	717.516	178.134	91.6052	68.9589	61.3459	490.601	73.97	2.73073	8.40032e-08	4.44171e-06	Os03g0365900	chr03	14295600	14297898	+	690	-	Similar to GDSL-like Lipase/Acylhydrolase family protein.	Lipase_GDSL
Os10g0415100	204.756	351.21	111.615	45.8026	28.7329	21.0877	222.527	31.8744	2.80668	8.46547e-08	4.46809e-06	Os10g0415100	chr10	14498531	14500755	+	1329	-	Amino acid transporter%2C transmembrane domain containing protein.	Aa_trans
Os03g0719400	86.8663	94.5954	114.998	27.0652	12.4509	19.1706	98.8198	19.5622	2.34026	8.55411e-08	4.50675e-06	Os03g0719400	chr03	29150126	29153530	-	1179	-	Alpha/beta hydrolase fold-1 domain containing protein.	-
Os10g0465700	451.173	735.63	137.546	68.7039	43.0993	49.8436	441.45	53.8822	3.03563	8.78117e-08	4.61807e-06	Os10g0465700	chr10	17180759	17183189	+	1608	-	Similar to Beta-amylase PCT-BMYI (EC 3.2.1.2).	-
Os04g0186400	294.282	313.976	38.3325	4.16387	19.1552	11.5024	215.53	11.6072	4.21108	8.84552e-08	4.64358e-06	Os04g0186400	chr04	5846286	5849272	+	1617	-	Pi transporter%2C Pi homeostasis%2C Embryo development%2C Seed germination	Sugar_tr
Os11g0668100	436.104	434.736	124.017	22.9013	61.2968	37.3827	331.619	40.5269	3.03155	8.90292e-08	4.66535e-06	Os11g0668100	chr11	26953151	26960443	-	2505	-	Similar to NB-ARC domain containing protein%2C expressed.	NB-ARC
Os07g0209100	1474.95	1363.58	559.204	157.186	309.357	148.572	1132.58	205.038	2.46562	9.04157e-08	4.72955e-06	Os07g0209100	chr07	5890575	5894128	-	2292	-	Similar to Seed imbibition protein (Fragment).	-
Os08g0106501	271.236	247.558	15.784	10.4097	3.83105	4.79265	178.193	6.34446	4.81879	9.09664e-08	4.74987e-06	Os08g0106501	chr08	321888	322992	-	675	-	Protein of unknown function DUF679 family protein.	-
Os11g0507200	3085.53	5369.8	279.602	172.801	200.172	193.623	2911.64	188.865	3.9464	9.15467e-08	4.77167e-06	Os11g0507200	chr11	18093188	18095604	+	1386	-	Similar to transferase.	-
Os10g0486100	1870.28	2454.45	395.727	132.203	182.933	236.757	1573.49	183.964	3.09636	9.40986e-08	4.89597e-06	Os10g0486100	chr10	18390302	18394392	-	1683	-	Cytochrome P450-like protein (CYP86B1).	p450
Os02g0580900	378.489	397.502	117.252	54.1303	46.9303	41.2168	297.748	47.4258	2.65198	9.46933e-08	4.91012e-06	Os02g0580900	chr02	22369930	22374416	-	1877	-	TGF-beta receptor%2C type I/II extracellular region family protein.	-
Os07g0553700	764.955	759.782	354.012	45.8026	154.2	99.6871	626.25	99.8965	2.64739	9.47058e-08	4.91012e-06	Os07g0553700	chr07	22046017	22048220	+	249	-	Similar to Light induced protein like.	-
Os03g0734300	178.165	181.14	163.477	31.229	18.1975	53.6777	174.261	34.3681	2.34166	9.51377e-08	4.92379e-06	Os03g0734300	chr03	30078328	30078899	+	249	-	Similar to Proteinase inhibitor type II CEVI57 precursor.	-
Os02g0817700	4080.06	5186.64	2253.73	812.996	1108.13	1161.74	3840.14	1027.62	1.90184	9.88949e-08	5.09126e-06	Os02g0817700	chr02	35080879	35085196	-	1347	-	Similar to 3-ketoacyl-CoA thiolase (Fragment).	Thiolase_C
Os02g0198700	570.836	763.807	96.9588	27.0652	34.4794	60.3874	477.201	40.644	3.55289	1.00696e-07	5.16862e-06	Os02g0198700	chr02	5530016	5536941	-	2415	-	Similar to Subtilisin-like protease.	-
Os01g0916100	2198.25	2281.36	154.458	58.2942	136.96	91.0603	1544.69	95.4382	4.01633	1.0075e-07	5.16862e-06	Os01g0916100	chr01	39926253	39927260	-	514	-	Similar to loricrin.	-
Os06g0306300	296.055	917.776	349.503	80.1545	39.2682	98.7286	521.111	72.7171	2.84144	1.03027e-07	5.27616e-06	Os06g0306300	chr06	11559570	11560896	+	1164	-	Haem peroxidase domain containing protein.	-
Os05g0468700	1178.01	1252.89	512.98	182.169	288.286	173.494	981.293	214.65	2.1928	1.09567e-07	5.57215e-06	Os05g0468700	chr05	23009282	23013425	+	1461	-	Ammonium transporter.	Ammonium_transp
Os02g0532300	1142.56	1897.95	333.719	188.415	109.185	130.36	1124.74	142.653	2.97956	1.10905e-07	5.62064e-06	Os02g0532300	chr02	19591287	19595510	+	1358	-	Alpha/beta hydrolase fold-1 domain containing protein.	-
Os01g0717700	2354.25	3154.86	1794.86	731.8	952.015	859.801	2434.66	847.872	1.52178	1.12736e-07	5.7036e-06	Os01g0717700	chr01	29894029	29898449	+	1455	-	EGF-like%2C alliinase domain containing protein.	-
Os10g0509401	1176.24	1175.4	1140.96	496.542	604.348	423.67	1164.2	508.187	1.1959	1.13539e-07	5.73431e-06	Os10g0509401	chr10	19568799	19569328	-	339	-	Conserved hypothetical protein.	-
Os01g0859300	260.599	273.723	37.2051	6.24581	14.3664	17.2535	190.509	12.6219	3.91318	1.16098e-07	5.85083e-06	Os01g0859300	chr01	37174575	37176344	+	1167	-	bZIP transcription factor%2C Stress response and ABA signal transduction%2C Regulation of plant fertility	bZIP_1
Os05g0363100	1264.88	1415.91	872.629	326.864	404.176	480.224	1184.47	403.754	1.55266	1.16445e-07	5.85083e-06	Os05g0363100	chr05	17336740	17343631	+	1056	-	Similar to Monoglyceride lipase.	-
Os04g0460350	827.889	1160.3	553.567	176.965	289.244	195.54	847.253	220.583	1.94134	1.16741e-07	5.85563e-06	Os04g0460350	chr04	22980664	22981298	-	162	-	Similar to predicted protein.	-
Os07g0517900	291.623	361.274	45.0971	17.6965	15.3242	23.0047	232.664	18.6751	3.6396	1.18979e-07	5.9577e-06	Os07g0517900	chr07	19975985	19981363	-	1125	-	Similar to taxane 10-beta-hydroxylase.	p450
Os08g0155400	1046.83	1522.58	662.927	213.398	348.625	236.757	1077.45	266.26	2.01661	1.20755e-07	6.0363e-06	Os08g0155400	chr08	3182341	3190117	-	1640	-	Similar to Nitrate/chlorate transporter.	-
Os09g0273600	31.9101	29.1837	23.676	0	0	0	28.2566	0	7.28656	1.22648e-07	6.11006e-06	Os09g0273600	chr09	5538561	5539063	-	345	-	Hypothetical gene.	-
Os06g0152700	104.594	69.437	24.8034	3.1229	1.91552	5.75118	66.2782	3.59654	4.2047	1.24116e-07	6.17272e-06	Os06g0152700	chr06	2717876	2721617	-	1644	-	Protein of unknown function DUF821%2C CAP10-like family protein.	-
Os02g0506600	398.876	378.381	72.1554	21.8603	24.9018	39.2997	283.138	28.6873	3.30281	1.2454e-07	6.18332e-06	Os02g0506600	chr02	18059135	18059700	+	363	-	Heat shock protein DnaJ%2C cysteine-rich domain domain containing protein.	-
Os01g0700100	286.304	329.071	323.572	105.138	143.664	114.065	312.982	120.956	1.37027	1.27023e-07	6.29589e-06	Os01g0700100	chr01	28975565	28977344	+	693	-	MtN3 and saliva related transmembrane protein family protein.	-
novel.2100	358.988	209.317	60.8811	2.08194	2.87329	21.0877	209.729	8.68096	4.58964	1.31664e-07	6.493e-06	-	chr09	7773012	7777037	-	1225	-	-	-
Os03g0813700	195.892	173.089	81.1748	23.9423	34.4794	20.1291	150.052	26.1836	2.51996	1.33756e-07	6.58507e-06	Os03g0813700	chr03	34088986	34089787	+	621	-	Proteinase inhibitor I29%2C cathepsin propeptide domain containing protein.	-
Os01g0213400	164.869	177.115	41.7148	5.20484	17.2397	7.66824	127.899	10.0376	3.66812	1.35475e-07	6.64875e-06	Os01g0213400	chr01	6199245	6200202	-	714	-	Zinc finger%2C RING/FYVE/PHD-type domain containing protein.	-
Os04g0117900	679.862	682.294	496.068	188.415	268.173	165.826	619.408	207.471	1.57814	1.35504e-07	6.64875e-06	Os04g0117900	chr04	1054609	1070887	+	1305	-	Amidase family protein.	Amidase
Os02g0252400	34.5692	68.4307	13.5291	0	0	0	38.843	0	7.74549	1.36183e-07	6.67091e-06	Os02g0252400	chr02	8590318	8593735	-	1122	-	Dof zinc finger transcriptional activator%2C Dof zinc finger transcription factor%2C Grain filling%2C GA response in aleurone cell	zf-Dof
Os05g0501001	31.9101	15.095	63.1359	0	0	0	36.7137	0	7.66023	1.37539e-07	6.72609e-06	Os05g0501001	chr05	24647103	24648137	-	354	-	Hypothetical gene.	-
Os03g0368900	3516.31	5179.6	2183.83	788.013	1100.47	1040.96	3626.58	976.482	1.89292	1.41535e-07	6.8985e-06	Os03g0368900	chr03	14469692	14471204	+	999	-	Haem peroxidase family protein.	-
Os06g0499100	918.301	1265.97	120.635	36.4339	85.2408	58.4703	768.301	60.0483	3.67697	1.43383e-07	6.95637e-06	Os06g0499100	chr06	17565550	17566140	-	546	-	Hypothetical conserved gene.	-
Os09g0417600	1072.53	1102.94	343.865	148.858	188.679	139.945	839.78	159.161	2.39982	1.43435e-07	6.95637e-06	Os09g0417600	chr09	14976197	14977729	-	984	-	WRKY transcription factor 76.	WRKY
Os03g0778100	67.3657	73.4623	80.0474	1.04097	5.74657	12.4609	73.6251	6.41614	3.50694	1.44799e-07	6.99194e-06	Os03g0778100	chr03	32273066	32274174	-	711	-	Similar to Photosystem-1 F subunit.	-
Os12g0411700	26.5917	50.3167	19.1663	0	0	0	32.0249	0	7.4665	1.45e-07	6.99194e-06	Os12g0411700	chr12	12568930	12587004	-	2142	-	ABC transporter-like domain containing protein.	ABC2_membrane
Os11g0595200	407.74	390.457	198.427	74.9497	91.9451	92.9774	332.208	86.6241	1.93981	1.45123e-07	6.99194e-06	Os11g0595200	chr11	22660534	22662341	+	813	-	PAP fibrillin family protein.	-
Os04g0457000	193.233	167.051	96.9588	16.6555	3.83105	26.8388	152.414	15.7751	3.27374	1.48708e-07	7.14113e-06	Os04g0457000	chr04	22835913	22837163	-	759	-	Similar to Chlorophyll a/b-binding protein CP24%2C photosystem II (Fragment).	-
Os11g0162900	222.484	253.596	135.291	62.4581	50.7614	44.0924	203.79	52.4373	1.96106	1.49788e-07	7.18125e-06	Os11g0162900	chr11	3063525	3066036	-	1014	-	Conserved hypothetical protein.	-
Os04g0205200	310.237	252.59	85.6845	21.8603	40.226	28.7559	216.17	30.2807	2.83548	1.51392e-07	7.24626e-06	Os04g0205200	chr04	7091053	7092765	+	1713	-	NB-ARC domain containing protein.	NB-ARC
Os02g0504700	232.234	310.957	43.9697	21.8603	14.3664	7.66824	195.72	14.6317	3.74583	1.52116e-07	7.25724e-06	Os02g0504700	chr02	17949851	17950707	+	555	-	Conserved hypothetical protein.	-
Os04g0118100	241.985	279.761	228.868	89.5232	98.6495	62.3044	250.204	83.4924	1.58406	1.5414e-07	7.34181e-06	Os04g0118100	chr04	1073412	1076436	+	1308	-	Similar to H0613H07.3 protein.	Amidase
novel.1686	31.0237	78.494	225.486	5.20484	1.91552	8.62677	111.668	5.24904	4.40883	1.62386e-07	7.69706e-06	-	chr07	7238082	7244399	-	3339	-	PF00931:NB-ARC domain	NB-ARC
Os05g0414700	454.719	471.97	453.226	173.842	226.99	157.199	459.972	186.01	1.30586	1.66539e-07	7.88114e-06	Os05g0414700	chr05	20283411	20286888	-	1824	-	Similar to BRASSINOSTEROID INSENSITIVE 1-associated receptor kinase 1.	Pkinase_Tyr
Os12g0478200	242.871	169.064	136.419	41.6387	51.7191	23.9632	182.785	39.107	2.22661	1.69983e-07	8.01822e-06	Os12g0478200	chr12	17463398	17465368	-	646	-	Hypothetical protein.	GRAM
Os06g0589300	2116.7	1765.11	466.755	169.678	249.018	251.135	1449.52	223.277	2.69869	1.7085e-07	8.04616e-06	Os06g0589300	chr06	23105298	23113054	-	2850	-	ABC transporter-like domain containing protein.	ABC_tran
Os05g0134800	608.951	1162.32	80.0474	30.1881	19.1552	61.3459	617.104	36.8964	4.06372	1.74325e-07	8.19662e-06	Os05g0134800	chr05	2044855	2046373	+	1257	-	Haem peroxidase family protein.	-
Os10g0527400	90.4119	119.754	114.998	6.24581	21.0708	23.0047	108.388	16.7738	2.68436	1.75835e-07	8.25436e-06	Os10g0527400	chr10	20488627	20489877	+	720	-	Similar to Tau class GST protein 3.	GST_C
Os10g0403000	139.163	238.501	183.771	52.0484	59.3812	40.2583	187.145	50.5626	1.88738	1.77595e-07	8.31039e-06	Os10g0403000	chr10	13658790	13660543	-	1668	-	Cytochrome P450 protein%2C CYP78A11%2C Regulation of leaf initiation rate and vegetative-reproductive phase change	p450
Os03g0196000	1195.74	1758.06	152.203	93.6871	92.9029	84.3506	1035.34	90.3136	3.51923	1.78242e-07	8.32732e-06	Os03g0196000	chr03	4998396	5001806	+	1959	-	Similar to Sulfate transporter.	STAS
Os10g0112100	683.407	532.35	117.252	31.229	68.0011	46.968	444.337	48.7327	3.18827	1.82647e-07	8.51954e-06	Os10g0112100	chr10	824835	826309	-	561	-	Member of the PLAC8 domain-containing protein family%2C Maintenance of metal ion homeostasis and grain weight%2C Negative regulation of plant height	-
Os10g0416500	884.618	517.255	119.507	37.4748	39.2682	72.8483	507.127	49.8638	3.34624	1.8647e-07	8.67027e-06	Os10g0416500	chr10	14590045	14591113	+	861	-	Similar to Chitinase 1 precursor (EC 3.2.1.14) (Tulip bulb chitinase-1) (TBC-1).	-
Os12g0154700	226.916	247.558	18.0388	0	8.61986	2.87559	164.171	3.83182	5.41032	1.88049e-07	8.72982e-06	Os12g0154700	chr12	2688759	2689826	-	690	-	Germin-like protein 12-1%2C Disease resistance	-
novel.793	17.7278	31.1963	39.46	0	0	0	29.4614	0	7.342	1.89478e-07	8.78223e-06	-	chr03	19543452	19544004	-	553	-	-	-
Os02g0575900	330.624	246.552	48.4794	14.5736	25.8596	14.3779	208.552	18.2704	3.5128	1.90028e-07	8.79381e-06	Os02g0575900	chr02	22110140	22117656	+	2103	-	Exo70 exocyst complex subunit family protein.	Exo70
Os11g0435300	686.067	857.396	111.615	13.5326	70.8744	24.9218	551.693	36.4429	3.91879	1.93802e-07	8.95431e-06	Os11g0435300	chr11	14117984	14121700	-	1776	-	Ankyrin repeat domain containing protein.	-
novel.451	56.729	63.399	19.1663	1.04097	1.91552	1.91706	46.4314	1.62452	4.83066	1.99596e-07	9.19305e-06	-	chr02	32456277	32457942	+	221	-	PF00069:Protein kinase domain	Pkinase
Os11g0444700	396.217	284.792	409.256	57.2532	125.467	103.521	363.422	95.4138	1.9277	2.04168e-07	9.38884e-06	Os11g0444700	chr11	14705242	14706300	+	675	-	Octicosapeptide/Phox/Bem1p domain containing protein.	-
Os07g0519300	932.483	927.84	260.436	117.629	116.847	140.904	706.919	125.127	2.49852	2.10667e-07	9.67251e-06	Os07g0519300	chr07	20050247	20054019	+	1353	-	Similar to taxane 10-beta-hydroxylase.	p450
Os05g0560300	2445.55	2442.37	843.316	310.208	489.416	392.997	1910.41	397.541	2.26474	2.12953e-07	9.74693e-06	Os05g0560300	chr05	27886611	27889407	-	1365	-	Protein kinase%2C core domain containing protein.	Pkinase_Tyr
Os01g0781100	634.656	718.522	308.915	91.6052	170.482	105.438	554.031	122.508	2.17695	2.14772e-07	9.79954e-06	Os01g0781100	chr01	33091621	33096361	+	3822	-	Similar to NBS-LRR protein (Fragment).	NB-ARC
Os10g0326800	154.232	135.855	59.7537	17.6965	22.9863	17.2535	116.614	19.3121	2.59581	2.15359e-07	9.81105e-06	Os10g0326800	chr10	9078440	9080094	+	1122	-	Conserved hypothetical protein.	-
Os03g0270800	134.731	277.748	27.0583	4.16387	8.61986	11.5024	146.513	8.09536	4.174	2.16617e-07	9.85305e-06	Os03g0270800	chr03	9051853	9052532	-	579	-	Conserved hypothetical protein.	-
Os07g0116800	121.436	106.671	21.4211	5.20484	6.70433	2.87559	83.176	4.92825	4.08016	2.18682e-07	9.91993e-06	Os07g0116800	chr07	919575	921478	-	1536	-	Hypothetical conserved gene.	NB-ARC
Os06g0115300	239.326	371.337	83.4296	11.4506	12.4509	39.2997	231.364	21.0671	3.45519	2.18765e-07	9.91993e-06	Os06g0115300	chr06	860908	862566	-	276	-	Acyl-CoA-binding protein %2C Stress response	-
Os01g0508100	164.869	153.969	104.851	44.7616	37.3527	35.4656	141.229	39.1933	1.85287	2.20145e-07	9.95851e-06	Os01g0508100	chr01	17767883	17768453	+	489	-	Ferritin/ribonucleotide reductase-like family protein.	-
Os01g0580800	2248.77	2755.34	2011.33	976.428	1075.57	733.275	2338.48	928.423	1.33282	2.20349e-07	9.95851e-06	Os01g0580800	chr01	22494356	22500439	-	2265	-	Similar to submergence induced protein SI397.	-
Os02g0670900	2160.13	2639.61	1049.64	351.847	598.601	452.426	1949.79	467.625	2.05986	2.20636e-07	9.95851e-06	Os02g0670900	chr02	27244843	27246916	+	1464	-	Similar to amino acid transport protein.	Aa_trans
Os03g0599000	445.855	586.692	50.7342	14.5736	18.1975	38.3412	361.094	23.7041	3.92814	2.2954e-07	1.03343e-05	Os03g0599000	chr03	22347751	22351524	-	2526	-	NB-ARC domain containing protein.	NB-ARC
Os01g0138800	220.711	216.362	67.6457	7.28678	26.8173	20.1291	168.24	18.0777	3.21514	2.29666e-07	1.03343e-05	Os01g0138800	chr01	2071843	2073609	+	1296	-	Peptidase C26 domain containing protein.	-
Os08g0404500	114.344	97.6144	11.2743	2.08194	0.957762	2.87559	74.411	1.97176	5.24135	2.30579e-07	1.03594e-05	Os08g0404500	chr08	19325136	19326185	+	810	-	C1-like domain containing protein.	-
Os05g0438600	93.071	162.02	63.1359	19.7784	14.3664	17.2535	106.076	17.1328	2.6329	2.31148e-07	1.03691e-05	Os05g0438600	chr05	21493974	21496836	-	372	-	Fructose-1%2C6-bisphosphatase class 1/Sedoheputulose-1%2C7-bisphosphatase domain containing protein.	-
novel.2488	57.6154	99.627	16.9114	1.04097	0	0	58.0513	0.346989	7.36344	2.3248e-07	1.04129e-05	-	chr11	3451195	3457056	-	1081	-	-	-
Os08g0324200	36.342	76.4813	10.1468	0	0	0	40.9901	0	7.82305	2.3692e-07	1.05794e-05	Os08g0324200	chr08	14207881	14208776	+	729	-	Harpin-induced 1 domain containing protein.	-
Os04g0552000	26.5917	34.2153	20.2937	0	0	0	27.0336	0	7.22233	2.40567e-07	1.07259e-05	Os04g0552000	chr04	27645701	27647185	+	795	-	Barwin-related endoglucanase domain containing protein.	-
Os03g0322200	377.603	437.755	169.114	55.1713	73.7477	83.3921	328.157	70.7704	2.21316	2.4697e-07	1.09947e-05	Os03g0322200	chr03	11667527	11668121	-	345	-	Similar to serine-rich protein-related.	-
Os03g0571900	216.279	219.381	69.9005	20.8194	22.0285	32.59	168.52	25.146	2.7449	2.51991e-07	1.12012e-05	Os03g0571900	chr03	20793274	20799805	-	1563	-	Similar to transparent testa 12 protein.	MatE
Os02g0530300	851.822	882.555	556.949	132.203	290.202	182.121	763.775	201.508	1.92193	2.59009e-07	1.14957e-05	Os02g0530300	chr02	19488188	19488930	+	465	-	Zinc finger%2C AN1-type domain containing protein.	zf-AN1
Os01g0227100	273.895	306.932	167.987	58.2942	85.2408	55.5947	249.604	66.3766	1.91124	2.61159e-07	1.15559e-05	Os01g0227100	chr01	7024297	7030591	+	1517	-	Chlorophyll b reductase%2C Leaf senescence	adh_short
Os04g0137450	130.299	165.039	23.676	7.28678	6.70433	0.95853	106.338	4.98321	4.4225	2.61329e-07	1.15559e-05	Os04g0137450	chr04	2502536	2502817	-	282	-	Hypothetical conserved gene.	-
Os10g0469700	281.872	229.444	107.106	36.4339	41.1838	48.885	206.141	42.1676	2.29037	2.64188e-07	1.16549e-05	Os10g0469700	chr10	17365026	17366810	-	1536	-	Leucine-rich repeat%2C typical subtype containing protein.	-
Os07g0671800	5208.43	6327.83	3436.4	1858.13	1702.9	1883.51	4990.89	1814.85	1.45953	2.65527e-07	1.16964e-05	Os07g0671800	chr07	28410540	28412846	+	900	-	Similar to Stress-related protein-like protein (Fragment).	-
Os01g0766300	372.284	393.476	55.244	27.0652	28.7329	10.5438	273.668	22.114	3.63116	2.67568e-07	1.17554e-05	Os01g0766300	chr01	32289147	32289742	-	549	-	Conserved hypothetical protein.	-
novel.225	559.313	1000.3	36.0777	20.8194	39.2682	14.3779	531.895	24.8218	4.42118	2.7676e-07	1.21364e-05	-	chr01	13847792	13849227	-	1351	-	PF08246:Cathepsin propeptide inhibitor domain (I29)|PF00112:Papain family cysteine protease	Peptidase_C1
Os03g0241900	697.59	707.452	518.617	266.488	285.413	277.974	641.22	276.625	1.2134	2.85841e-07	1.24972e-05	Os03g0241900	chr03	7500164	7503768	-	1449	-	Similar to Senescence-associated protein 12.	-
Os09g0381400	110.799	113.716	52.9891	13.5326	18.1975	16.295	92.5012	16.0084	2.53134	2.87598e-07	1.25553e-05	Os09g0381400	chr09	12897572	12899549	-	1089	-	Similar to Ervatamin C (EC 3.4.22.-) (ERV-C).	-
novel.378	117.004	133.842	136.419	31.229	47.8881	30.673	129.088	36.5967	1.81613	2.913e-07	1.26791e-05	-	chr02	10483209	10488759	+	3769	-	-	-
Os10g0320100	316.442	400.521	100.341	37.4748	47.8881	43.1338	272.434	42.8323	2.66948	3.00029e-07	1.30204e-05	Os10g0320100	chr10	8679311	8681266	+	1581	-	Similar to Flavonoid 3'-monooxygenase (EC 1.14.13.21) (Flavonoid 3'-hydroxylase) (Cytochrome P450 75B2).	p450
novel.2532	37.2284	40.2533	36.0777	0	0.957762	0	37.8531	0.319254	6.74521	3.055e-07	1.32382e-05	-	chr11	14185471	14187989	-	2137	-	-	-
Os03g0220100	274.781	467.945	29.3131	18.7374	13.4087	15.3365	257.346	15.8275	4.02469	3.08281e-07	1.33193e-05	Os03g0220100	chr03	6302865	6304849	-	1485	-	beta-ketoacyl-CoA synthase%2C Homolog of Arabidopsis CER6%2C Leaf cuticular wax synthesis%2C Very-long-chain fatty acid (VLCFA) elongation	-
Os10g0205300	286.304	351.21	175.879	82.2365	80.452	63.263	271.131	75.3171	1.84939	3.16742e-07	1.36647e-05	Os10g0205300	chr10	7499511	7503453	-	1056	-	Glycosyl transferase%2C family 43 protein.	-
Os06g0169900	16.8414	189.191	77.7925	0	4.78881	0.95853	94.6082	1.91578	5.60711	3.22975e-07	1.39131e-05	Os06g0169900	chr06	3507359	3509141	+	420	-	Similar to GOS9 protein.	-
Os07g0584200	291.623	260.64	121.762	52.0484	51.7191	52.7191	224.675	52.1622	2.10843	3.23977e-07	1.39153e-05	Os07g0584200	chr07	23685409	23688256	+	1668	-	BTB/POZ fold domain containing protein.	-
Os05g0405000	1274.63	1198.54	974.097	393.486	317.019	539.652	1149.09	416.719	1.46349	3.31398e-07	1.41511e-05	Os05g0405000	chr05	19718538	19737605	-	2874	-	Orthophosphate dikinase precursor (EC 2.7.9.1).	-
[truncated: 2,562 more rows]

## Sheet: MTvsWT_SALT_down
gene_id	L_1	L_2	L_3	E_1	E_2	E_3	L	E	log2FoldChange	pvalue	padj	gene_name	gene_chr	gene_start	gene_end	gene_strand	gene_length	gene_biotype	gene_description	tf_family
[truncated: 39 more rows]

## Sheet: MTvsWT_SALT_up
gene_id	L_1	L_2	L_3	E_1	E_2	E_3	L	E	log2FoldChange	pvalue	padj	gene_name	gene_chr	gene_start	gene_end	gene_strand	gene_length	gene_biotype	gene_description	tf_family
[truncated: 113 more rows]
